# Supplementary material for: TOPOISOMERASE 6B is involved in chromatin remodelling associated with control of carbon partitioning into secondary metabolites and cell walls, and epidermal morphogenesis in Arabidopsis
Source: J Exp Bot. 2014 May 12;65(15):4217–39. doi: 10.1093/jxb/eru198 (PMC4112631; doi:10.1093/jxb/eru198)
Supplement: Supplementary Data [file supp_eru198_hlq_JXB_Suppl_Datafile_TablesS235.xlsx]

## Sheet: data1_MAPMAPdataset
Supplemental Datafile1. Transcriptome Microarray log2FC of hlq/WT, with statistical significance for differential expression
AGI ID	hlq/WT(log2)	hlq p-value
AT3G01500	-3.3671	9.14e-05
AT2G39730	-2.84154	4.22e-05
AT1G09340	-2.78216	4.22e-05
AT1G32060	-2.64264	4.22e-05
AT5G14740	-2.52549	4.22e-05
AT4G37930	-2.51867	0.0008566
AT5G65010	-2.34873	0.000101
AT2G06480	-2.31334	4.22e-05
AT5G61650	-2.27984	4.76e-05
AT1G68010	-2.27682	5.86e-05
AT2G21330	-2.26897	4.22e-05
AT2G07738	-2.25822	4.76e-05
AT2G35370	-2.23455	7.95e-05
AT4G15740	-2.22534	4.22e-05
AT2G28640	-2.21098	0.0005882
AT1G42970	-2.18054	6.87e-05
AT1G12900	-2.17937	7.2e-05
AT1G68110	-2.17594	0.0002471
AT3G14420	-2.15587	4.95e-05
AT3G14415	-2.11699	5.01e-05
AT2G39010	-2.09613	0.0001036
AT1G11860	-2.09526	0.000101
AT5G26090	-2.09386	4.83e-05
AT2G37510	-2.07789	4.22e-05
AT1G20020	-2.06597	4.76e-05
AT2G03730	-2.04164	0.0001019
AT5G64040	-2.02326	4.63e-05
AT3G48420	-2.01863	9.79e-05
AT2G26500	-1.941	7.75e-05
AT1G78370	-1.93502	0.0002521
AT5G36700	-1.90329	0.0003886
AT5G36790	-1.89341	0.0008285
AT3G50820	-1.88621	4.83e-05
AT1G09310	-1.87845	0.0007771
AT4G25100	-1.87733	6.87e-05
AT1G32470	-1.87322	4.76e-05
AT1G23310	-1.86948	4.83e-05
AT1G32610	-1.86823	8.27e-05
AT1G70680	-1.85887	0.0002107
AT3G54050	-1.8519	0.0001325
AT1G54410	-1.84592	0.0001317
AT4G03280	-1.84333	0.0013553
AT1G06680	-1.81776	6.56e-05
AT5G23060	-1.81187	0.0021168
AT5G19220	-1.80809	9.14e-05	3.50178
AT4G21280	-1.80283	0.0004244
AT1G77760	-1.80274	0.0001197
AT4G38970	-1.78366	0.000101
AT5G66190	-1.78121	0.0001372
AT3G61470	-1.77502	9.14e-05
AT3G49450	-1.76644	9.4e-05
AT1G72610	-1.75126	0.000124
AT5G35630	-1.74926	8.27e-05
AT3G63160	-1.74172	6.87e-05
AT1G04040	-1.72172	0.0001647
AT2G34460	-1.70683	0.000101
AT4G10340	-1.701	0.0001001
AT1G60950	-1.69855	0.0018716
AT1G16880	-1.69668	4.95e-05
AT2G46960	-1.69427	4.83e-05
AT5G09660	-1.68017	0.0004242
AT1G14150	-1.65855	6.56e-05
AT2G37370	-1.6536	7.96e-05
AT2G06520	-1.64753	5.55e-05
AT1G30380	-1.64705	5.47e-05
AT2G38170	-1.64451	0.0010118
AT4G05180	-1.63707	7.2e-05
AT3G47060	-1.61912	0.0001516
AT1G70760	-1.60713	0.000101
AT1G64670	-1.60105	0.0008155
AT3G28620	-1.59779	0.000133
AT5G66570	-1.59563	0.0001436
AT5G54270	-1.58832	0.0001612
AT5G62720	-1.5803	0.0006661
AT1G32080	-1.56548	0.0001546
AT4G23600	-1.56408	0.0001656
AT2G10940	-1.55704	0.0024583
AT3G06545	-1.54925	0.0001014
AT5G38410	-1.53528	0.0029156
AT1G24380	-1.52836	0.0005099
AT1G28960	-1.5255	0.0002205
AT4G33720	-1.51324	0.0013846
AT2G46820	-1.51045	0.0001153
AT1G61520	-1.50187	0.0001042
AT3G26060	-1.5002	7.2e-05
AT4G04640	-1.49012	0.000101
AT1G44575	-1.48637	0.0002302
AT2G45180	-1.4831	0.0003111
AT5G24490	-1.48207	0.0001016
AT5G21430	-1.47063	0.000183
AT4G23670	-1.46478	7.42e-05
AT5G02110	-1.45015	0.000299
AT1G78200	-1.43607	0.0002167
AT3G25770	-1.43541	0.0005913
AT2G21210	-1.43486	0.0002594
AT1G20340	-1.43402	0.0001405
AT2G06850	-1.42898	0.0005162
AT4G26530	-1.4247	0.0001113
AT5G02120	-1.42396	0.000101
AT1G68520	-1.42248	0.000666
AT1G78780	-1.42031	0.0002335
AT3G26650	-1.41962	0.0002219
AT2G01590	-1.41525	0.000101
AT2G34430	-1.41359	0.0003442
AT2G32870	-1.41084	0.0002755
AT1G70830	-1.39205	0.0001341
AT4G11290	-1.39064	0.0001685
AT2G37170	-1.38469	0.0004144
AT3G63140	-1.38405	0.0008942
AT2G36560	-1.38296	0.0001999
AT5G01530	-1.38004	0.0001317
AT2G28900	-1.37829	0.0008193
AT5G17170	-1.36949	0.0025963
AT3G46780	-1.36891	0.000944
AT5G64150	-1.36739	0.000103
AT3G16240	-1.36606	8.37e-05
AT4G35090	-1.36365	0.0018066
AT1G42470	-1.36244	0.0013645
AT1G19570	-1.35708	0.0001572
AT4G25080	-1.35648	0.0002624
AT1G74940	-1.35629	0.0001429
AT4G14040	-1.356	0.0001394
AT2G22170	-1.35113	0.0001326
AT5G04950	-1.34958	0.0004398
AT4G03205	-1.34648	0.0001014
AT4G28750	-1.34551	0.0005685
AT3G02730	-1.34503	9.14e-05
AT3G16370	-1.34109	0.0002148
AT5G52780	-1.33786	0.0001471
AT1G54780	-1.33595	0.0005256
AT1G31330	-1.33519	9.14e-05
AT3G63190	-1.3323	0.0001036
AT5G37260	-1.32958	0.0001554
AT1G79040	-1.32784	0.00144
AT4G12080	-1.32708	0.0001394
AT4G01310	-1.32684	0.0003672
AT2G34420	-1.32669	0.0008457
AT1G29930	-1.32333	0.0002725
AT5G13140	-1.31587	0.0004712
AT5G47190	-1.30935	0.0002278
AT1G50290	-1.30789	9.06e-05
AT1G01840	-1.30772	0.0020567
AT5G51110	-1.3023	0.0007092
AT1G45201	-1.29902	0.0002532
AT1G45010	-1.29629	0.0002134
AT1G20440	-1.29502	0.0001548
AT2G37195	-1.28979	0.0007725
AT2G04039	-1.28644	0.0005812
AT5G06130	-1.28595	0.0011767
AT3G51760	-1.28246	0.0001421
AT3G47070	-1.28031	0.0018579
AT3G21960	-1.27917	0.0005538
AT5G61410	-1.27765	0.000239
AT4G18480	-1.27588	0.000175
AT3G12780	-1.27462	0.0001222
AT2G01520	-1.26601	0.0063678
AT1G21760	-1.26491	0.0017965
AT4G03080	-1.25844	0.0002134
AT1G19150	-1.25772	0.0003442
AT3G63460	-1.25718	0.0001782
AT5G13630	-1.25292	0.0009722	2.38323
AT4G01150	-1.2529	0.0004562
AT4G02770	-1.25277	0.0002752
AT2G30790	-1.25235	0.0002013
AT3G62410	-1.24772	0.0002019
AT3G54890	-1.24709	0.0001754
AT3G15353	-1.2465	0.000101
AT2G41070	-1.24201	0.000189
AT1G05190	-1.23848	0.0005685
AT5G20635	-1.23822	0.0003654
AT1G13400	-1.23806	0.000105
AT3G43290	-1.23586	0.0006462
AT4G05160	-1.23548	0.0005403
AT4G21210	-1.23506	0.0009088
AT1G15820	-1.23231	0.000101
AT3G48740	-1.22958	0.0001647
AT1G54500	-1.22647	0.000143
AT1G29910	-1.2116	0.0002435
AT1G78630	-1.21139	0.0001438
AT3G06390	-1.20875	0.0028403
AT1G07320	-1.20809	0.0001326
AT4G37800	-1.2058	0.0003735
AT4G12800	-1.20468	0.0005359
AT1G19550	-1.19935	0.0009638
AT2G46270	-1.19902	0.0007942
AT5G13420	-1.19795	0.0002134
AT2G47910	-1.19566	0.0001216
AT4G00780	-1.18811	0.0038699
AT3G53420	-1.18507	0.0001226
AT2G13360	-1.18141	0.0002439
AT1G63005	-1.1803	0.0002521
AT4G35770	-1.17829	0.002138
AT1G70850	-1.17825	0.0002521
AT1G74730	-1.17372	0.0001435
AT1G75690	-1.17271	0.0003238
AT5G02160	-1.17111	0.0003544
AT1G78020	-1.17096	0.0008155
AT4G15545	-1.1704	0.0002361
AT1G68590	-1.17021	0.0001647
AT4G13770	-1.16594	0.0032029
AT5G44020	-1.16472	0.0004211
AT1G66670	-1.16192	0.0002418
AT1G75820	-1.16118	0.0001955
AT5G25460	-1.16031	0.0001405
AT1G71500	-1.15765	0.0001619
AT5G14200	-1.15579	0.0001688
AT3G13120	-1.15462	0.0002148
AT1G20450	-1.15347	0.0023498
AT4G13830	-1.15341	0.0005006
AT1G64720	-1.15301	0.0002361
AT3G52720	-1.15216	0.0003867
AT1G14270	-1.15071	0.000189
AT3G44490	-1.15039	0.000124
AT5G46110	-1.14766	0.0006192	2.21554
AT5G14320	-1.14729	0.0012945
AT2G18160	-1.14265	0.0003344
AT1G74000	-1.14092	0.0002146
AT5G51010	-1.14066	0.0001784
AT1G51400	-1.13822	0.0050303
AT1G44920	-1.13357	0.0005702
AT2G15620	-1.13167	0.0004121
AT5G01320	-1.13129	0.0006271
AT4G22890	-1.12895	0.0004961
AT1G54040	-1.12684	0.0006496
AT2G28800	-1.12637	0.0697258
AT5G04140	-1.12028	0.0002664
AT4G30170	-1.11929	0.0003302
AT5G26300	-1.11923	0.0229487
AT5G48545	-1.1192	0.0004568
AT1G02560	-1.11827	0.0002388
AT3G55800	-1.11714	0.0110941
AT5G38660	-1.1146	0.000133
AT5G09220	-1.11381	0.0019577
AT3G56910	-1.1138	0.000124
AT2G31040	-1.11105	0.0003037
AT1G33290	-1.10628	0.0028554
AT5G11820	-1.1026	0.0005119
AT4G33010	-1.10228	0.000296
AT4G25050	-1.10085	0.0001795
AT5G63070	-1.09925	0.002159
AT5G23350	-1.09825	0.002212
AT3G15190	-1.09726	0.00039
AT5G01780	-1.09692	0.0001471
AT4G11480	-1.09459	0.0002418
AT2G36840	-1.09338	0.0002148
AT1G16940	-1.09184	0.0010451
AT1G67700	-1.09094	0.0008099
AT4G10300	-1.08926	0.0001326
AT2G23690	-1.0884	0.0004996
AT4G29670	-1.08442	0.0004744
AT1G23740	-1.08301	0.0008942
AT1G62750	-1.08227	0.004441
AT4G21445	-1.08052	0.0007909
AT4G28660	-1.07938	0.0005075
AT5G20720	-1.07922	0.0002176
AT3G47650	-1.0792	0.0003837
AT3G05730	-1.0772	0.0001435
AT5G23210	-1.07709	0.0007343
AT2G15830	-1.07646	0.0004524
AT2G05620	-1.07494	0.0251881
AT1G60000	-1.0737	0.000225
AT3G50440	-1.07249	0.0004568
AT1G55490	-1.07104	0.0001572
AT3G48990	-1.07005	0.001148
AT5G40660	-1.06968	0.0001707
AT1G73885	-1.06954	0.0007746
AT5G50250	-1.06712	0.0003678
AT4G11810	-1.06633	0.0120566
AT3G25710	-1.06281	0.0004955
AT3G11630	-1.06178	0.0014534
AT5G65220	-1.06081	0.000666
AT1G24020	-1.05984	0.0046266
AT4G18370	-1.0595	0.0007851
AT4G32460	-1.05941	0.0003778
AT5G48790	-1.05717	0.0047516
AT1G79850	-1.05645	0.0013645
AT5G28500	-1.05612	0.0005882
AT3G23050	-1.0549	0.0012778
AT3G49600	-1.052	0.0004609
AT4G15390	-1.04789	0.0001459
AT5G54600	-1.04766	0.00024
AT1G03680	-1.04635	0.0047786
AT5G25610	-1.04424	0.0018748
AT1G04420	-1.04173	0.0018435
AT3G63410	-1.04061	0.0049663
AT1G35680	-1.04034	0.0004406
AT1G02475	-1.03928	0.0003708
AT1G64300	-1.03925	0.0003444
AT2G43920	-1.03832	0.0027125
AT1G70890	-1.0381	0.0002219
AT3G61260	-1.03745	0.0004652
AT5G55440	-1.03391	0.0022314
AT1G73655	-1.02847	0.003236
AT2G42220	-1.02591	0.0009931
AT1G43800	-1.02444	0.0010403
AT4G09650	-1.02273	0.0006049
AT1G67740	-1.02092	0.0002829
AT1G72645	-1.01851	0.0006192
AT1G52400	-1.01362	0.0001843
AT3G55330	-1.01252	0.0013538
AT5G11990	-1.0111	0.0486755
AT3G19710	-1.01031	0.0005315
AT1G54920	-1.00173	0.0002993
AT5G60590	-1.00104	0.0007078
AT5G66530	-1.00022	0.0001902
AT1G48410	-0.99936	0.004441
AT3G15360	-0.9993	0.0009658
AT1G16410	-0.99655	0.0005621
AT3G01480	-0.99554	0.0003578
AT4G27260	-0.99489	0.0004258
AT1G23130	-0.99382	0.000233
AT1G03700	-0.99349	0.0006178
AT4G30950	-0.99148	0.0023764
AT5G03640	-0.9901	0.0002502
AT3G56940	-0.98868	0.0007942
AT4G22050	-0.98638	0.003178
AT3G47470	-0.98493	0.0006935
AT5G38520	-0.98143	0.0016816
AT2G27290	-0.98132	0.0004516
AT4G11175	-0.98102	0.0010403
AT1G53180	-0.97957	0.0021817
AT2G16440	-0.97953	0.0004121
AT2G19050	-0.97945	0.0003198
AT2G05310	-0.97712	0.0003994
AT3G21055	-0.97648	0.0005812
AT2G35970	-0.97497	0.0056376
AT1G74970	-0.97359	0.0002521
AT5G60400	-0.97322	0.0004886
AT5G30510	-0.97289	0.0002521
AT2G29630	-0.97193	0.0009484
AT5G58260	-0.97055	0.0004537
AT5G15230	-0.96929	0.0010122
AT4G20360	-0.96863	0.0194033
AT1G31180	-0.96822	0.0003316
AT4G08990	-0.96674	0.0002361
AT5G18860	-0.96669	0.0006912
AT3G61480	-0.9653	0.0002502
AT4G08390	-0.96519	0.0002725
AT4G13680	-0.96213	0.0004516
AT4G02600	-0.961	0.0051221
AT2G30570	-0.96096	0.0004258
AT5G06290	-0.95955	0.0010075
AT1G69510	-0.95939	0.0002338
AT3G14210	-0.95784	0.0003636
AT4G13670	-0.95702	0.0048919
AT5G63310	-0.95606	0.0006167
AT5G17230	-0.95504	0.0147273
AT3G63490	-0.95324	0.0031681
AT3G59780	-0.95222	0.0009875
AT1G70410	-0.95009	0.0004258
AT1G28090	-0.94936	0.0002191
AT1G26840	-0.94773	0.0004501
AT3G17930	-0.94686	0.0006462
AT1G21060	-0.94538	0.0010377
AT3G45160	-0.94326	0.0018579
AT1G06800	-0.94294	0.0012397
AT1G67090	-0.94266	0.0099185
AT3G62860	-0.94203	0.0002403
AT3G49360	-0.94141	0.0019376
AT5G63850	-0.94133	0.0162062
AT5G51210	-0.94115	0.0037411
AT3G26070	-0.94069	0.0010451
AT2G40100	-0.94059	0.0008337
AT2G37220	-0.93961	0.0014636
AT5G19770	-0.93849	0.000225
AT3G13140	-0.93651	0.0002023
AT3G02370	-0.93547	0.0002107
AT4G17090	-0.93529	0.0016782	1.91227
AT1G74470	-0.93483	0.0005656
AT2G20890	-0.93104	0.0004258
AT2G24090	-0.92886	0.000233
AT1G75350	-0.92569	0.0006545
AT5G39310	-0.92568	0.0010122
AT2G25080	-0.925	0.0013382
AT4G13340	-0.92415	0.0004837
AT1G14700	-0.92371	0.000666
AT5G50060	-0.92341	0.000389
AT1G64510	-0.92078	0.0003198
AT2G34860	-0.92049	0.0002443
AT1G48350	-0.92038	0.0162857
AT2G26080	-0.91803	0.0029194
AT1G65230	-0.91741	0.0033183
AT2G45360	-0.91645	0.0009348
AT4G04690	-0.91543	0.003883
AT3G26520	-0.91228	0.0002417
AT3G26570	-0.90995	0.003178
AT1G52070	-0.90965	0.0032661
AT3G12430	-0.90934	0.0003741
AT3G45780	-0.90894	0.0003198
AT1G77490	-0.90811	0.000296
AT2G20260	-0.908	0.0003875
AT4G23680	-0.90752	0.000417
AT2G47450	-0.907	0.0035931
AT2G36820	-0.9061	0.0007931
AT3G11170	-0.90599	0.0062198
AT4G37300	-0.90246	0.0009614
AT2G25380	-0.90192	0.0057867
AT1G28580	-0.90164	0.0008041
AT1G31190	-0.9011	0.0005743
AT2G45740	-0.90015	0.0004552
AT5G02320	-0.89871	0.0016364
AT3G60750	-0.89854	0.0003062
AT2G23670	-0.89694	0.0008155
AT5G45680	-0.89678	0.0040066
AT4G19840	-0.89665	0.0007227
AT2G38140	-0.89507	0.000225
AT2G44920	-0.89494	0.0005006
AT1G69330	-0.89377	0.0002484
AT4G34350	-0.89284	0.0009449
AT5G08050	-0.89154	0.000973
AT1G10670	-0.89067	0.0095306
AT2G30940	-0.88937	0.0021334
AT2G04780	-0.88888	0.0006721
AT2G35420	-0.88753	0.0349062
AT5G62790	-0.88686	0.0164802
AT3G08940	-0.88651	0.0057331
AT2G45820	-0.88246	0.0002608
AT4G28025	-0.88181	0.002778
AT2G36830	-0.88082	0.0003672
AT4G35700	-0.88039	0.000347
AT5G41850	-0.8803	0.0043368
AT3G16140	-0.88014	0.0003636
AT4G39710	-0.88013	0.0027898
AT4G27700	-0.87876	0.0007453
AT5G14910	-0.87746	0.0019682
AT3G48810	-0.87638	0.0033205
AT4G04210	-0.87508	0.0007651
AT1G52230	-0.87466	0.0005518
AT3G50685	-0.87451	0.0006929
AT1G18060	-0.87444	0.0008155
AT4G15560	-0.87282	0.0002555
AT5G51970	-0.87268	0.0124469
AT3G18950	-0.87238	0.000765
AT5G27560	-0.87222	0.0003649
AT2G47590	-0.87087	0.0071895
AT5G43750	-0.86936	0.0014209
AT3G27850	-0.86926	0.0209561
AT3G12730	-0.86862	0.0061717
AT3G23590	-0.86654	0.0013144
AT1G24260	-0.86653	0.0005803
AT3G30530	-0.86626	0.0012549
AT2G03420	-0.86566	0.0050009
AT1G36320	-0.86549	0.0005882
AT4G27440	-0.86503	0.0011439
AT1G68530	-0.86437	0.0008337
AT2G01980	-0.86146	0.0033035
AT3G51820	-0.8604	0.0007036
AT1G50900	-0.86031	0.0009786
AT5G40850	-0.85919	0.0037802
AT3G03180	-0.85905	0.0002546
AT2G44670	-0.85798	0.0042077
AT3G24430	-0.85573	0.0003636
AT2G25690	-0.85568	0.0003128
AT1G06390	-0.85491	0.0008644
AT1G08680	-0.85324	0.0002853
AT2G05540	-0.84867	0.0009253
AT5G18010	-0.84702	0.0017332
AT4G12880	-0.8463	0.0004544
AT5G51720	-0.84492	0.0212887
AT3G27160	-0.84391	0.0002864
AT5G06530	-0.84285	0.0005743
AT5G67030	-0.8413	0.0018151
AT2G39840	-0.84065	0.0015881
AT4G17040	-0.84025	0.0003387
AT5G47840	-0.83996	0.0002829
AT1G31600	-0.83776	0.0004413
AT4G17560	-0.83575	0.0036187
AT5G09995	-0.83509	0.0013647
AT5G25310	-0.83428	0.0011152
AT4G09010	-0.83426	0.0035928
AT4G08730	-0.83355	0.0004413
AT1G79620	-0.83222	0.0026764
AT2G23600	-0.83191	0.0032547
AT3G56130	-0.83161	0.0018399
AT4G33080	-0.83151	0.0009458
AT2G04700	-0.83121	0.0007906
AT2G45040	-0.83033	0.0004824
AT4G21870	-0.82994	0.0152427
AT4G05095	-0.82921	0.0087301
AT5G20630	-0.82897	0.0003373
AT5G02480	-0.8288	0.0025622
AT3G54210	-0.82822	0.0008457
AT1G25420	-0.8281	0.0003442
AT4G00490	-0.82801	0.0012195	1.77523
AT1G45474	-0.82339	0.0031234
AT4G38160	-0.82247	0.0005315
AT1G79840	-0.82218	0.000765
AT5G20270	-0.82134	0.0029955
AT4G30630	-0.82112	0.0016783
AT3G58140	-0.82039	0.0006687
AT5G23120	-0.81985	0.0034676
AT2G23120	-0.81933	0.0009917
AT2G30695	-0.81918	0.0037561
AT4G26555	-0.81796	0.0008808
AT4G27800	-0.81659	0.0005394
AT5G58250	-0.81565	0.0013255
AT5G64840	-0.81442	0.0009856
AT4G31200	-0.8141	0.0099594
AT2G43030	-0.81267	0.0003198
AT3G07270	-0.8125	0.0015765
AT1G02280	-0.81195	0.0024253
AT2G20530	-0.8113	0.0007092
AT3G01790	-0.81114	0.0008922
AT3G53460	-0.81109	0.0011345
AT5G03545	-0.81043	0.0004229
AT3G60710	-0.80894	0.0013144
AT4G17730	-0.80826	0.0004764
AT1G31812	-0.80778	0.0003867
AT1G65860	-0.807	0.0013763
AT3G01690	-0.80639	0.0016566
AT4G21960	-0.80615	0.0035881
AT1G74170	-0.80558	0.0018936
AT3G24420	-0.80352	0.0006408
AT3G55040	-0.8004	0.0005291
AT4G18740	-0.79767	0.0003799
AT1G72630	-0.79756	0.0020041
AT5G20935	-0.79486	0.0007936
AT2G33800	-0.79461	0.0011152
AT1G71695	-0.79324	0.0008719
AT1G10960	-0.79178	0.0022663
AT2G32230	-0.79074	0.0031548
AT2G46590	-0.79063	0.0006782
AT3G10525	-0.79032	0.0003387
AT4G30993	-0.78893	0.0013255
AT4G00450	-0.78789	0.0007771
AT5G52440	-0.78698	0.0006431
AT4G13660	-0.78679	0.0006149
AT4G29360	-0.78495	0.0004321
AT1G79790	-0.78407	0.0044838
AT1G43560	-0.78246	0.0003703
AT5G35753	-0.7801	0.0011339
AT1G70090	-0.77828	0.0004211
AT3G02830	-0.77822	0.0014862
AT5G26280	-0.77613	0.001166
AT3G07460	-0.77565	0.0009804
AT3G54540	-0.77503	0.0037089
AT4G32260	-0.77387	0.00165
AT5G25630	-0.77288	0.0004167
AT5G53410	-0.77202	0.0015649
AT4G35250	-0.76868	0.0010686
AT1G10770	-0.76738	0.0082284
AT4G29060	-0.76697	0.0005743
AT5G11070	-0.76606	0.0024509
AT5G51100	-0.7654	0.0010766
AT1G08700	-0.76521	0.0005586
AT2G42130	-0.76435	0.0005291
AT2G14910	-0.76332	0.0004609
AT3G13320	-0.76179	0.0052192
AT4G00165	-0.76167	0.0010005
AT4G14020	-0.76096	0.0007017
AT1G05850	-0.76093	0.0013147
AT2G39640	-0.7608	0.0012696
AT5G28750	-0.76068	0.0019395
AT3G09370	-0.75862	0.0007965
AT3G58590	-0.75796	0.0198043
AT1G74670	-0.75749	0.0013329
AT5G42270	-0.75543	0.0033338
AT1G12080	-0.7542	0.0005869
AT3G21320	-0.7541	0.0009449
AT5G11140	-0.7539	0.0008549
AT2G24020	-0.75331	0.0089886
AT2G31670	-0.75319	0.0095633
AT4G32340	-0.75302	0.006303
AT5G16910	-0.75255	0.0004771
AT5G65980	-0.7524	0.0008474
AT3G15330	-0.75224	0.0012062
AT2G33450	-0.75186	0.0019465
AT5G67385	-0.75182	0.0004258
AT1G55670	-0.75165	0.0036966
AT1G08380	-0.75095	0.0006149
AT3G63520	-0.75014	0.0005167
AT5G21910	-0.74919	0.000944
AT4G10470	-0.74616	0.0005234
AT5G13930	-0.74544	0.00088
AT3G61035	-0.74539	0.0004693
AT4G14890	-0.74425	0.0005256
AT1G55480	-0.74335	0.0005131
AT3G11710	-0.74321	0.0010287
AT2G12100	-0.74229	0.0014862
AT2G21960	-0.7422	0.0040013
AT5G50820	-0.74023	0.0021701
AT2G38960	-0.73934	0.0004309
AT5G47650	-0.73918	0.0015206
AT1G16080	-0.73878	0.0008431
AT5G50570	-0.73868	0.0056642
AT5G07580	-0.73844	0.0021168
AT5G58900	-0.73803	0.0009034
AT1G62480	-0.73784	0.0006661
AT2G43945	-0.73627	0.0012047
AT3G26290	-0.73587	0.0007746
AT2G37640	-0.73374	0.0010766
AT1G32990	-0.73282	0.017483
AT2G17055	-0.73232	0.0007746
AT1G15340	-0.73208	0.0033798
AT4G28170	-0.73167	0.0019026
AT5G17870	-0.73137	0.0017332
AT1G01170	-0.73104	0.0008819
AT3G17100	-0.73058	0.0006431
AT4G01050	-0.73055	0.0063037
AT4G28780	-0.73018	0.002064
AT5G51870	-0.73005	0.0013294
AT1G52510	-0.73	0.0006739
AT3G61870	-0.72998	0.0046943
AT1G32160	-0.72955	0.0006746
AT2G01755	-0.72761	0.0023586
AT5G18660	-0.72722	0.0004764
AT4G08685	-0.72719	0.0029717
AT3G51510	-0.72689	0.0014209
AT4G33905	-0.72458	0.0124882
AT1G01050	-0.72416	0.0004662
AT1G25460	-0.72413	0.0010484
AT1G69485	-0.72401	0.0014791
AT5G07020	-0.72389	0.0129179
AT4G36380	-0.72303	0.0017476
AT3G13750	-0.72156	0.0020954
AT5G36170	-0.72104	0.0093119
AT2G36145	-0.72086	0.003094
AT4G28250	-0.72066	0.0026221
AT4G02920	-0.72046	0.0041662
AT4G33230	-0.71883	0.0019799
AT1G03630	-0.71807	0.0004967
AT5G11450	-0.71731	0.0036193
AT3G12340	-0.71705	0.0011663
AT3G16250	-0.71591	0.0064652
AT1G32550	-0.71561	0.0014784
AT5G02720	-0.71546	0.0015005
AT3G20230	-0.7149	0.0007957
AT1G67870	-0.7148	0.0005503
AT2G37180	-0.71421	0.0012641
AT5G24314	-0.714	0.0004837
AT4G32100	-0.71393	0.0043125
AT3G14930	-0.71344	0.003471
AT4G27540	-0.71287	0.0008074
AT5G47435	-0.71234	0.0056928
AT1G80140	-0.71229	0.0008788
AT2G26340	-0.71224	0.0005786
AT5G41260	-0.71216	0.0007263
AT2G23130	-0.71082	0.0021513
AT5G04830	-0.71037	0.0006496
AT1G54730	-0.70911	0.0019537
AT5G54390	-0.70909	0.0021843
AT5G10570	-0.70893	0.0019639
AT5G02710	-0.7082	0.0006192
AT2G46290	-0.70758	0.0019816
AT1G61740	-0.70715	0.005568
AT3G10520	-0.70645	0.0011788
AT5G54830	-0.70545	0.0027993
AT4G17980	-0.70535	0.0005167
AT5G48820	-0.70346	0.0056615
AT1G78170	-0.70343	0.0021334
AT5G58330	-0.70328	0.0016754
AT1G73330	-0.70309	0.0136419
AT1G34000	-0.70201	0.0040313
AT5G03020	-0.70172	0.0020066
AT1G45160	-0.70154	0.0014617
AT4G03050	-0.7015	0.0035203
AT2G42650	-0.70119	0.0024572
AT5G19875	-0.70116	0.0203104
AT4G03520	-0.69966	0.0012806
AT1G35030	-0.69711	0.0031804
AT4G10370	-0.69654	0.0005767
AT3G14310	-0.69644	0.0007038
AT3G62030	-0.69385	0.0046526
AT1G80200	-0.69341	0.0020216
AT5G36710	-0.69338	0.0033032
AT3G26450	-0.69307	0.0008931
AT1G20500	-0.6915	0.001319
AT3G58810	-0.69003	0.0018975
AT4G06740	-0.68972	0.0011627
AT5G43290	-0.68956	0.425124
AT1G64500	-0.68804	0.0020508
AT3G56220	-0.68755	0.018104
AT1G09812	-0.6866	0.0008427
AT4G23890	-0.68613	0.0011534
AT3G28100	-0.68592	0.0009754
AT2G28085	-0.68509	0.0040099
AT5G41610	-0.68481	0.0025298
AT3G59250	-0.6845	0.0025965
AT5G40790	-0.68446	0.0141308
AT5G08460	-0.68367	0.0007716
AT2G18710	-0.68276	0.0007746
AT3G43720	-0.68267	0.0009924
AT2G21170	-0.68231	0.0089635
AT3G28730	-0.68223	0.0011116
AT2G47930	-0.68172	0.0018787
AT1G66190	-0.68058	0.0039728
AT1G01620	-0.67982	0.0005379
AT2G47940	-0.67933	0.002315
AT1G60640	-0.67926	0.0124638
AT5G43770	-0.67868	0.0008284
AT4G22830	-0.67768	0.0033516
AT4G38860	-0.67767	0.0124615
AT4G05620	-0.67751	0.0022221
AT5G22080	-0.67713	0.0006641
AT2G33790	-0.6766	0.0055954
AT4G26370	-0.67603	0.0032787
AT1G48430	-0.67585	0.0017215
AT2G04410	-0.6753	0.0072941
AT1G25440	-0.67425	0.0019032
AT2G33880	-0.67423	0.0006574
AT1G21500	-0.67348	0.00165
AT4G28030	-0.67317	0.0259331
AT3G49140	-0.67242	0.010795
AT5G42650	-0.67198	0.0013465
AT2G15880	-0.67192	0.0006687
AT1G76730	-0.67147	0.0007275
AT3G14110	-0.67103	0.0018366
AT1G78460	-0.67091	0.0075143
AT2G01660	-0.67001	0.0064014
AT1G63970	-0.66984	0.0034681
AT1G55160	-0.66974	0.0012549
AT1G06790	-0.6693	0.0285454
AT3G23820	-0.66904	0.0034153
AT3G16470	-0.66774	0.0036774
AT2G17540	-0.66761	0.0049752
AT2G43100	-0.66686	0.0012936
AT2G10070	-0.66684	0.0032963
AT4G37920	-0.66654	0.0015754
AT1G77400	-0.66602	0.0043361
AT3G57880	-0.66422	0.0096341
AT5G44540	-0.66401	0.0015775
AT5G03120	-0.6629	0.0006937
AT1G03870	-0.66196	0.0034161
AT1G15980	-0.66191	0.0018066
AT5G54290	-0.66188	0.0018468
AT1G09000	-0.66172	0.0006414
AT2G05990	-0.6594	0.0009297
AT1G20280	-0.65873	0.0007771
AT1G49970	-0.65817	0.0067364
AT2G21040	-0.65807	0.005887
AT4G24750	-0.65771	0.0012041
AT3G60890	-0.65766	0.0020725
AT1G33040	-0.65646	0.0006574
AT2G28550	-0.65616	0.00088
AT3G53510	-0.65614	0.000992
AT1G11850	-0.65607	0.0009459
AT3G27925	-0.65591	0.008351
AT3G10060	-0.65533	0.0013645
AT5G16390	-0.65492	0.0006937
AT4G31790	-0.6541	0.0010226
AT1G22630	-0.65349	0.0010304
AT1G70370	-0.65318	0.002322
AT5G54240	-0.65275	0.002833
AT5G47040	-0.65261	0.0024762
AT2G27680	-0.65224	0.0023946
AT2G37630	-0.65192	0.0045387
AT4G10060	-0.6519	0.0010095
AT4G03210	-0.65089	0.0240659
AT2G25310	-0.6508	0.0105148
AT4G34190	-0.6506	0.0236288
AT3G29185	-0.65049	0.0006998
AT4G34980	-0.6488	0.0073787
AT3G04770	-0.64843	0.0073719
AT1G11380	-0.6483	0.0036244
AT2G21280	-0.6481	0.0021168
AT4G38820	-0.64698	0.0009124
AT3G62960	-0.64625	0.004963
AT5G39210	-0.64624	0.008983
AT5G66250	-0.64587	0.327555
AT5G49740	-0.6458	0.0025298
AT1G48030	-0.64418	0.0032085
AT5G55730	-0.64378	0.0030181
AT1G04290	-0.64308	0.0039341
AT5G39500	-0.64005	0.0006672
AT3G32930	-0.63968	0.0023763
AT2G42610	-0.63946	0.0008281
AT1G03600	-0.6387	0.0012397
AT2G26190	-0.63817	0.0025911
AT3G19330	-0.6381	0.0019376
AT2G47400	-0.63801	0.0083505
AT3G01630	-0.63791	0.0021542
AT5G13510	-0.63742	0.0067281
AT5G26742	-0.63723	0.0159857
AT2G20875	-0.637	0.0029684
AT4G11320	-0.63628	0.017917
AT4G16410	-0.6352	0.0022431
AT4G34090	-0.63504	0.0228498
AT1G14970	-0.63451	0.003278
AT5G05580	-0.63349	0.0240244
AT3G49220	-0.63346	0.0026269
AT5G23440	-0.63298	0.0072584
AT3G13400	-0.63244	0.0524663
AT5G53160	-0.63237	0.0008047
AT5G42030	-0.63087	0.0028844
AT5G47920	-0.63032	0.0029956
AT2G17975	-0.63006	0.0031113
AT1G20360	-0.62977	0.0344719
AT2G43910	-0.62835	0.0054178
AT5G41040	-0.62782	0.0333902
AT1G34430	-0.62744	0.0017215
AT3G60580	-0.62727	0.00165
AT1G77060	-0.62639	0.0013861
AT5G41050	-0.62639	0.0010068
AT4G17600	-0.62581	0.0021513
AT3G62650	-0.62521	0.0007782
AT3G14220	-0.62504	0.008257
AT3G51140	-0.625	0.0022537
AT3G20820	-0.62439	0.0136648
AT2G42600	-0.62421	0.0023846
AT2G20750	-0.62413	0.0025965
AT5G12350	-0.6235	0.0013171
AT1G65260	-0.62311	0.0008155
AT1G12230	-0.62302	0.0078931
AT1G06190	-0.623	0.0023635
AT4G16560	-0.62264	0.0026764
AT2G45470	-0.62165	0.0062975
AT5G51990	-0.62116	0.002726
AT4G02530	-0.62107	0.0060303
AT5G36270	-0.62046	0.0017394
AT3G42860	-0.61986	0.0023147
AT1G35365	-0.61981	0.0239657
AT5G47210	-0.61979	0.0008155
AT3G13810	-0.61968	0.0025664
AT3G55630	-0.61936	0.0048403
AT4G29140	-0.61869	0.001226
AT3G07500	-0.61864	0.00104
AT4G39040	-0.6183	0.0017857
AT2G03550	-0.61817	0.0015775
AT2G26800	-0.61817	0.0113663
AT4G08570	-0.61763	0.0011103
AT4G01270	-0.61699	0.0031794
AT4G24510	-0.61539	0.0009648
AT1G66910	-0.61526	0.0010403
AT1G76690	-0.61517	0.0011152
AT3G55590	-0.61435	0.006524
AT4G19020	-0.61412	0.0157102
AT3G11180	-0.61312	0.0055821
AT3G56290	-0.61307	0.0088883
AT1G30900	-0.61267	0.0346504
AT5G64710	-0.61263	0.0569971
AT5G44940	-0.61253	0.001192
AT5G60600	-0.61216	0.0052498
AT5G07420	-0.61133	0.0057325
AT3G14750	-0.60956	0.0012558
AT4G05390	-0.60953	0.0080669
AT3G58990	-0.60946	0.0051876
AT1G42540	-0.60887	0.0132445
AT5G13410	-0.60784	0.0009459
AT2G42530	-0.60759	0.0055965
AT3G10405	-0.60662	0.010839
AT4G04750	-0.60636	0.011128
AT2G46030	-0.6063	0.0011692
AT1G28660	-0.60627	0.0016816
AT2G05360	-0.60614	0.0030631
AT2G17960	-0.60566	0.0047386
AT2G13950	-0.60564	0.0303773
AT2G24520	-0.60516	0.0197326
AT1G18710	-0.60445	0.0027942
AT4G14010	-0.60403	0.0052133
AT3G48360	-0.6037	0.0026588
AT2G17695	-0.60369	0.0046512
AT4G26860	-0.60347	0.0025069
AT5G17010	-0.60299	0.0062023
AT4G23400	-0.60255	0.0020231
AT1G62560	-0.60184	0.0310613
AT3G12610	-0.60162	0.0034717
AT2G18230	-0.60069	0.0011554
AT1G73360	-0.60065	0.0009449
AT2G21970	-0.59975	0.0015206
AT3G04790	-0.59954	0.0008433
AT5G64570	-0.59947	0.0010971
AT4G38760	-0.59876	0.0046478
AT3G23700	-0.59806	0.0071863
AT3G29350	-0.59795	0.0018914
AT4G37200	-0.59795	0.0040552
AT1G35880	-0.59695	0.003094
AT1G33720	-0.59691	0.0011242
AT2G38040	-0.59691	0.0008291
AT3G06070	-0.59687	0.0138191
AT1G61200	-0.5956	0.0039437
AT5G03940	-0.59519	0.0064273
AT5G65970	-0.59476	0.0019376
AT4G31780	-0.59405	0.0009244
AT2G16400	-0.59395	0.0021168
AT1G11750	-0.59373	0.0021168
AT5G02840	-0.59369	0.0010003
AT5G21920	-0.59348	0.0015551
AT2G05880	-0.59344	0.0011402
AT2G39670	-0.593	0.0009638
AT3G26640	-0.59296	0.010839
AT5G21020	-0.59266	0.002418
AT5G04120	-0.59224	0.0030698
AT3G18240	-0.59187	0.0011534
AT3G54360	-0.59161	0.0019749
AT1G32070	-0.59139	0.0120283
AT3G43540	-0.59015	0.0021817
AT3G24590	-0.59011	0.0010897
AT1G10680	-0.58903	0.0021168
AT3G54480	-0.58613	0.0022348
AT4G17870	-0.58589	0.0133244
AT2G14750	-0.58546	0.005574
AT1G11430	-0.58516	0.0096312
AT3G23420	-0.58495	0.119296
AT3G49460	-0.58478	0.0022644
AT5G13150	-0.58463	0.0036926
AT1G68260	-0.58388	0.003621
AT1G55260	-0.58367	0.0432893
AT3G62690	-0.58304	0.0092938
AT2G35736	-0.5824	0.0020388
AT4G30810	-0.58208	0.0050429
AT1G37130	-0.58192	0.0033205
AT5G39740	-0.58047	0.005369
AT1G24610	-0.58042	0.0037904
AT2G13820	-0.58017	0.0017247
AT5G48730	-0.58009	0.0013491
AT3G21200	-0.57979	0.0040398
AT4G13500	-0.57917	0.0026031
AT1G64770	-0.57916	0.0017476
AT3G15354	-0.57894	0.0033404
AT4G33520	-0.57882	0.001226
AT4G00170	-0.57727	0.0026031
AT3G19820	-0.57643	0.0226959
AT3G16460	-0.57634	0.0037217
AT2G04842	-0.57508	0.0103204
AT1G77680	-0.57494	0.001654
AT4G09400	-0.5743	0.0012525
AT1G73390	-0.57428	0.0074517
AT5G52970	-0.57364	0.0115675
AT2G26250	-0.5733	0.0031405
AT3G60210	-0.57314	0.0171692
AT5G11420	-0.57248	0.0024068
AT1G09280	-0.57229	0.0029
AT3G58450	-0.57214	0.0041877
AT3G03890	-0.57096	0.0012937
AT3G49260	-0.57062	0.0037327
AT2G01110	-0.56961	0.0104214
AT5G11270	-0.56932	0.0010393
AT5G59250	-0.56928	0.0019046
AT5G13800	-0.56904	0.0528328
AT4G17780	-0.56892	0.0015711
AT1G55680	-0.56876	0.0024798
AT3G22210	-0.5679	0.0010025
AT5G47790	-0.56785	0.0016222
AT4G39010	-0.5677	0.0015765
AT5G44005	-0.56753	0.001248
AT4G27940	-0.56735	0.0032793
AT1G12170	-0.5673	0.004733
AT4G25830	-0.5673	0.005596
AT1G58370	-0.56724	0.00354
AT4G33030	-0.56676	0.0016512
AT1G32520	-0.5664	0.0014169
AT4G34730	-0.56599	0.0022224
AT1G73570	-0.56552	0.00193
AT1G12410	-0.56544	0.0015568
AT3G52010	-0.56531	0.0209064
AT1G06460	-0.56487	0.0020954
AT3G45860	-0.56469	0.0040178
AT5G44650	-0.56465	0.0028454
AT3G49305	-0.56464	0.0089808
AT1G13610	-0.56413	0.0028867
AT5G03880	-0.56404	0.005259
AT4G12870	-0.56391	0.0010229
AT4G01920	-0.56299	0.008338
AT3G03150	-0.56248	0.003224
AT5G51460	-0.56235	0.0057127
AT2G39870	-0.56173	0.0040122
AT3G11930	-0.56133	0.0015069
AT4G27820	-0.56083	0.0098506
AT1G28400	-0.56077	0.0710761
AT1G62010	-0.56056	0.0065379
AT3G59090	-0.56006	0.0072865
AT1G26120	-0.55984	0.0013822
AT3G52380	-0.55928	0.0339847
AT1G22880	-0.55913	0.0056615
AT3G21600	-0.55885	0.0011661
AT1G62250	-0.55879	0.0022537
AT3G48400	-0.5587	0.0112066
AT3G53980	-0.55848	0.0018105
AT1G75800	-0.55798	0.003465
AT1G45230	-0.55784	0.0251881
AT2G40475	-0.55753	0.005004
AT4G21160	-0.55681	0.0079618
AT3G09150	-0.5567	0.0043981
AT5G48000	-0.55627	0.0064358
AT2G01930	-0.55604	0.0061919
AT1G05385	-0.55592	0.0017215
AT5G35360	-0.55545	0.0012195
AT4G35450	-0.55516	0.0019395
AT5G19940	-0.55493	0.0018788
AT3G55940	-0.55484	0.0211256
AT3G62550	-0.55473	0.001555
AT3G45140	-0.55412	0.0055821
AT3G15110	-0.5541	0.0027092
AT1G20810	-0.55386	0.001569
AT4G08895	-0.55356	0.0016427
AT3G12270	-0.5526	0.0063971
AT4G33750	-0.55212	0.0012558
AT1G66430	-0.55202	0.0040158
AT4G27520	-0.55102	0.0024709
AT1G73120	-0.55095	0.0013144
AT5G48175	-0.55006	0.0050429
AT2G04790	-0.54948	0.012742
AT5G33715	-0.5492	0.0069629
AT5G55220	-0.54912	0.0052907
AT1G05560	-0.54884	0.0013105
AT2G39310	-0.54884	0.0013106
AT1G27020	-0.54851	0.004885
AT1G52590	-0.54734	0.0012381
AT2G46550	-0.54677	0.0025077
AT2G44040	-0.54669	0.0021223
AT1G49500	-0.54628	0.0029351
AT1G13820	-0.54609	0.0117249
AT1G03130	-0.54575	0.0205077
AT3G30280	-0.54568	0.0141992
AT5G12250	-0.54537	0.002403
AT1G62610	-0.54512	0.0014648
AT1G28410	-0.54509	0.017109
AT3G02290	-0.54387	0.0139519
AT5G10480	-0.54323	0.0036774
AT4G36540	-0.54321	0.0021753
AT5G45930	-0.54311	0.0218371
AT5G26220	-0.54291	0.0281685
AT5G57800	-0.54271	0.0023718
AT1G08980	-0.54191	0.0032162
AT5G62350	-0.54177	0.0212197
AT4G23180	-0.54157	0.0016308
AT5G56540	-0.54144	0.0030117
AT3G21260	-0.54125	0.0014327
AT1G30440	-0.54097	0.0032029
AT4G23820	-0.54088	0.0147273
AT4G01470	-0.54074	0.010505
AT2G44790	-0.54051	0.0017857
AT4G17420	-0.54042	0.0020084
AT3G43153	-0.5404	0.0107594
AT4G18260	-0.54034	0.0087875
AT2G07340	-0.53979	0.0023779
AT2G42690	-0.53965	0.003763
AT5G52310	-0.53955	0.0130901
AT4G15930	-0.53914	0.0014842
AT5G10310	-0.53863	0.0053855
AT5G57625	-0.53823	0.002111
AT1G71691	-0.53817	0.0024099
AT1G21350	-0.53802	0.0053501
AT1G32970	-0.53795	0.0316879
AT2G31410	-0.53752	0.0204846
AT4G14870	-0.53723	0.0029956
AT3G19800	-0.53673	0.0056143
AT2G37130	-0.53651	0.0130839
AT5G50670	-0.53624	0.0014986
AT5G23310	-0.53611	0.0080562
AT1G04550	-0.53594	0.0121127
AT3G14770	-0.53566	0.0031302
AT2G30170	-0.53534	0.0079051
AT3G47860	-0.5351	0.0050695
AT5G40060	-0.53487	0.0017737
AT2G48070	-0.53483	0.0028393
AT3G46180	-0.53308	0.06547
AT3G03850	-0.53198	0.0021756
AT5G40540	-0.53186	0.0013101
AT3G17090	-0.53185	0.0015649
AT2G06000	-0.53169	0.001423
AT1G56190	-0.53099	0.0029103
AT2G38270	-0.5308	0.055023
AT4G09760	-0.53074	0.0039428
AT1G01030	-0.5302	0.0013538
AT1G13490	-0.52902	0.0695246
AT1G21065	-0.52901	0.0079185
AT5G28030	-0.52845	0.0152146
AT5G17320	-0.52802	0.0034158
AT4G31160	-0.52745	0.0713327
AT4G27030	-0.52689	0.003804
AT4G08290	-0.52672	0.0033167
AT1G52870	-0.52655	0.0065147
AT4G35150	-0.5265	0.0462532
AT1G67890	-0.52577	0.0044912
AT1G62780	-0.5255	0.0292604
AT5G62900	-0.5254	0.0021287
AT3G15850	-0.52442	0.0073924
AT5G46290	-0.524	0.0022796
AT2G36810	-0.52394	0.0017933
AT2G43560	-0.52372	0.005672
AT4G27850	-0.52337	0.0055054
AT2G01870	-0.52292	0.0031113
AT1G68960	-0.52253	0.0018399
AT2G24820	-0.52216	0.0021271
AT5G44670	-0.52212	0.0047477
AT5G27290	-0.52201	0.0027756
AT4G00680	-0.52189	0.0017332
AT4G11960	-0.52174	0.0061892
AT1G59865	-0.52158	0.0392247
AT2G29290	-0.52122	0.0031804
AT3G16960	-0.52106	0.0013465
AT4G35570	-0.52028	0.0017721
AT2G21870	-0.5202	0.0031405
AT4G25990	-0.51992	0.0017155
AT5G41170	-0.51979	0.00357
AT5G52270	-0.51881	0.0037028
AT4G35390	-0.51858	0.0027472
AT2G30390	-0.51771	0.0028676
AT4G00050	-0.51747	0.0238885
AT1G36730	-0.51673	0.0087265
AT2G15050	-0.51654	0.0034158
AT1G75680	-0.51638	0.0015754
AT5G65340	-0.51632	0.0383575
AT1G56580	-0.51553	0.0029226
AT4G18810	-0.51506	0.0064949
AT5G55930	-0.51418	0.0027717
AT2G24430	-0.51398	0.0038699
AT2G04030	-0.51389	0.0624166
AT2G41350	-0.51388	0.0014162
AT1G58230	-0.5138	0.0025517
AT5G06180	-0.5133	0.0080142
AT4G29530	-0.51317	0.008821
AT2G32170	-0.51312	0.0017933
AT1G50320	-0.51301	0.0261615
AT1G75310	-0.51186	0.0051576
AT1G14010	-0.51035	0.0045163
AT3G42560	-0.51018	0.0071753
AT5G63160	-0.50974	0.0044047
AT4G24770	-0.50973	0.0109007
AT4G39970	-0.5093	0.0141224
AT4G18975	-0.5091	0.0133939
AT5G33898	-0.50848	0.0033469
AT5G40160	-0.50773	0.0154529
AT1G64160	-0.50723	0.0350644
AT2G32480	-0.50709	0.0042942
AT5G54040	-0.507	0.004733
AT3G17140	-0.50609	0.0044861
AT1G26250	-0.50554	0.0046943
AT2G03090	-0.50532	0.0024253
AT5G14260	-0.50532	0.0172156
AT1G14060	-0.5053	0.0261615
AT1G76620	-0.5053	0.005815
AT5G26617	-0.50456	0.171288
AT4G34710	-0.50408	0.0107925
AT5G14780	-0.50373	0.0046145
AT4G37510	-0.50243	0.0019609
AT1G04380	-0.50239	0.0202283
AT1G74910	-0.50222	0.0166794
AT2G40060	-0.5019	0.0078205
AT3G52640	-0.50149	0.0016925
AT5G13770	-0.50145	0.0025664
AT3G52525	-0.50128	0.0326111
AT1G78440	-0.50127	0.0208263
AT2G41800	-0.50125	0.0021529
AT1G12090	-0.50119	0.0191105
AT1G71480	-0.50099	0.0070672
AT1G50480	-0.50092	0.0026345
AT5G64240	-0.50061	0.0063678
AT5G05740	-0.50018	0.0055886
AT1G75530	-0.49965	0.0113797
AT2G44870	-0.49924	0.00168
AT5G03040	-0.49924	0.0074552
AT2G19700	-0.49915	0.0101121
AT5G49100	-0.49893	0.0129478
AT3G27440	-0.49871	0.0025077
AT5G44310	-0.49853	0.0083292
AT5G35490	-0.4985	0.0037516
AT1G19670	-0.49843	0.0038718
AT1G04100	-0.49832	0.0031096
AT2G30010	-0.49831	0.0029403
AT4G14210	-0.49789	0.0203104
AT2G22990	-0.49784	0.0055776
AT4G21240	-0.4974	0.0055036
AT5G02790	-0.49732	0.0183895
AT2G29070	-0.49731	0.0029638
AT4G00600	-0.49691	0.0142187
AT1G24370	-0.4969	0.0022537
AT3G23805	-0.49683	0.001618
AT5G67530	-0.49638	0.0019036
AT2G44650	-0.49609	0.0030907
AT4G23895	-0.496	0.001667
AT3G49470	-0.49591	0.0024798
AT3G59400	-0.49503	0.0093033
AT4G07500	-0.49447	0.004042
AT5G63090	-0.49446	0.0505873
AT3G52150	-0.49426	0.0089877
AT2G33860	-0.49361	0.0048781
AT1G29070	-0.49344	0.0537563
AT5G38510	-0.49291	0.0138305
AT2G35830	-0.49264	0.0023345
AT3G08740	-0.49239	0.0033798
AT2G38230	-0.49212	0.0021512
AT3G05890	-0.49199	0.119199
AT1G74960	-0.49193	0.0028997
AT1G22430	-0.49164	0.0040398
AT3G18780	-0.49093	0.0196769
AT1G09030	-0.49083	0.0079618
AT3G47040	-0.49061	0.0067807
AT4G36830	-0.49061	0.0019772
AT2G42320	-0.49026	0.0058486
AT2G44940	-0.49024	0.0143331
AT3G28050	-0.49015	0.0129356
AT5G03555	-0.48993	0.0167115
AT5G35940	-0.48986	0.013231
AT1G10522	-0.48971	0.0032162
AT1G55360	-0.4897	0.0081782
AT1G76080	-0.48964	0.0020073
AT3G54730	-0.48962	0.0144406
AT4G01995	-0.48955	0.0100726
AT5G35740	-0.48953	0.0023457
AT5G62670	-0.48903	0.0101257
AT5G22340	-0.48897	0.024937
AT2G19010	-0.48842	0.0056385
AT1G67900	-0.48823	0.0043169
AT5G11950	-0.48821	0.0114218
AT2G03840	-0.48761	0.0049241
AT5G43900	-0.48751	0.0152088
AT1G27130	-0.48743	0.0037842
AT3G56010	-0.48704	0.0049612
AT1G02910	-0.48695	0.0177625
AT1G19920	-0.48682	0.001784
AT1G29670	-0.48679	0.100369
AT5G47110	-0.48676	0.0122078
AT4G39460	-0.48657	0.0018579
AT1G01120	-0.48656	0.0083405
AT3G47990	-0.48599	0.0054155
AT5G06690	-0.48575	0.0057153
AT3G18295	-0.48573	0.0028048
AT3G44150	-0.48532	0.0111942
AT2G39530	-0.48484	0.0042157
AT5G20700	-0.48432	0.0042913
AT5G40270	-0.48429	0.0120814
AT5G11470	-0.48425	0.0250443
AT2G24600	-0.48408	0.0046512
AT5G11500	-0.48408	0.0973579
AT5G43150	-0.48358	0.0083863
AT4G15700	-0.48354	0.0057051
AT4G34620	-0.48338	0.167746
AT1G22870	-0.48289	0.0029194
AT2G43360	-0.48288	0.0065379
AT5G04750	-0.48256	0.0457951
AT1G13390	-0.48253	0.0062656
AT1G32580	-0.48253	0.0080562
AT4G33500	-0.48245	0.0089615
AT3G17040	-0.4824	0.0053893
AT4G01140	-0.48192	0.0214994
AT1G02205	-0.48189	0.0137786
AT3G28940	-0.48183	0.002613
AT3G16570	-0.48137	0.0023897
AT5G42280	-0.48128	0.0699191
AT2G04080	-0.48038	0.0034305
AT1G19350	-0.47971	0.0143616
AT2G35010	-0.47968	0.0022338
AT5G08540	-0.47952	0.0188502
AT3G25760	-0.47925	0.0059929
AT1G22910	-0.47917	0.0025069
AT2G25605	-0.47916	0.0068484
AT5G11670	-0.47906	0.0535134
AT1G66220	-0.47855	0.0039876
AT1G78670	-0.4785	0.0044838
AT1G30670	-0.47829	0.0021143
AT5G36160	-0.47825	0.0031735
AT3G17370	-0.47824	0.0035281
AT2G47840	-0.47806	0.0038461
AT3G45220	-0.47786	0.0359458
AT1G33810	-0.47783	0.00575
AT5G19760	-0.47735	0.0030661
AT3G19230	-0.47725	0.0029596
AT3G02070	-0.47638	0.0024099
AT5G18140	-0.47586	0.0178542
AT5G16870	-0.47584	0.0107797
AT1G74650	-0.47563	0.0044055
AT4G21830	-0.47521	0.0020237
AT5G65410	-0.4748	0.0024823
AT3G16030	-0.47421	0.0239461
AT1G72210	-0.47416	0.0022784
AT3G53130	-0.47381	0.0148406
AT4G39900	-0.47347	0.0029684
AT2G21520	-0.4734	0.0067272
AT1G05085	-0.47296	0.005114
AT1G06760	-0.47276	0.0061674
AT4G13330	-0.47263	0.0020567
AT4G15080	-0.47243	0.0320781
AT1G58390	-0.47227	0.0028422
AT3G18840	-0.4721	0.0072554
AT5G61310	-0.47198	0.0035928
AT1G63940	-0.47183	0.0100111
AT1G21370	-0.47174	0.0029625
AT4G00710	-0.47166	0.0094446
AT5G24790	-0.47156	0.0043769
AT2G23990	-0.47142	0.0022387
AT4G13250	-0.47103	0.0064013
AT4G31990	-0.47086	0.0033094
AT5G45950	-0.47078	0.0065147
AT5G04440	-0.4706	0.0757514
AT1G10470	-0.47047	0.0028257
AT1G64430	-0.47001	0.0111606
AT4G02040	-0.46971	0.127002
AT5G65060	-0.46902	0.0021168
AT3G27830	-0.46859	0.0069931
AT4G20250	-0.46835	0.0079618
AT1G73600	-0.46804	0.0188523
AT5G08590	-0.46762	0.0055855
AT2G32910	-0.46756	0.0025534
AT2G12200	-0.46748	0.0060062
AT2G07070	-0.4674	0.0108828
AT5G20130	-0.46666	0.0060303
AT2G26980	-0.46644	0.0065079
AT1G48490	-0.46642	0.0045371
AT1G06630	-0.46635	0.0057943
AT2G16070	-0.46632	0.0029443
AT5G57120	-0.46589	0.0132032
AT2G43710	-0.46547	0.0077528
AT4G37700	-0.46539	0.0047323
AT3G15690	-0.4649	0.0055547
AT5G40450	-0.46482	0.0024583
AT3G60370	-0.46479	0.0070561
AT3G24503	-0.4646	0.0039926
AT1G12250	-0.46404	0.0040313
AT5G45340	-0.46399	0.0272853
AT4G25910	-0.46372	0.0059305
AT2G28360	-0.46354	0.0025911
AT5G20680	-0.46308	0.0261886
AT1G15290	-0.46244	0.0027092
AT2G20270	-0.46241	0.0064358
AT5G42070	-0.46226	0.165687
AT1G50020	-0.46225	0.0032771
AT1G33811	-0.46193	0.0030181
AT2G16850	-0.46172	0.0073027
AT2G30950	-0.4617	0.0339008
AT2G23610	-0.46123	0.0968277
AT2G20570	-0.46096	0.0124469
AT4G23800	-0.46067	0.0068012
AT3G14350	-0.46061	0.0036438
AT1G73000	-0.46039	0.0198043
AT1G14210	-0.46026	0.009989
AT3G22260	-0.46021	0.0092449
AT5G22390	-0.46011	0.0036108
AT2G41470	-0.46009	0.0061169
AT1G44750	-0.45961	0.004887
AT1G69610	-0.45934	0.002643
AT5G65040	-0.45919	0.0024634
AT5G39830	-0.45911	0.0038528
AT5G51750	-0.45909	0.0040807
AT2G35170	-0.45907	0.0068735
AT4G00430	-0.45887	0.0037217
AT1G01090	-0.45879	0.00486
AT5G40100	-0.4587	0.0295906
AT3G16450	-0.45864	0.003981
AT2G41430	-0.45862	0.168908
AT1G61840	-0.45853	0.0035576
AT4G32330	-0.45851	0.0145063
AT4G31460	-0.45777	0.0053421
AT4G03150	-0.45776	0.0025517
AT5G12860	-0.45766	0.0032457
AT4G12380	-0.45764	0.0300681
AT4G29020	-0.45754	0.0101329
AT3G23400	-0.45723	0.0161548
AT4G07670	-0.45644	0.0144942
AT2G17340	-0.45637	0.0056256
AT1G16400	-0.45565	0.0128874
AT1G17220	-0.45498	0.0114218
AT2G48120	-0.45463	0.0046187
AT3G44990	-0.45458	0.002913
AT1G69770	-0.45451	0.0033404
AT5G05000	-0.45413	0.0346748
AT5G53860	-0.45402	0.0043368
AT3G16850	-0.454	0.0035595
AT2G39000	-0.45388	0.0649868
AT3G05060	-0.45374	0.002604
AT2G33740	-0.4536	0.002732
AT3G53040	-0.45338	0.0211086
AT2G45320	-0.45336	0.0807384
AT1G30110	-0.45318	0.0030598
AT1G74090	-0.45315	0.0152769
AT2G18910	-0.45314	0.0025337
AT1G03475	-0.4531	0.0086604
AT1G11530	-0.45307	0.0029566
AT4G36920	-0.45298	0.013397
AT1G19740	-0.4527	0.0029717
AT4G30580	-0.45266	0.0026012
AT2G47060	-0.45244	0.0080788
AT1G21930	-0.45234	0.0024572
AT1G74880	-0.45234	0.0073777
AT4G25370	-0.45218	0.0034086
AT1G77520	-0.45128	0.0060303
AT2G36940	-0.45113	0.0034717
AT1G26350	-0.45083	0.0034364
AT1G29390	-0.45027	0.0057935
AT5G12400	-0.45025	0.0069708
AT3G54100	-0.45023	0.0046527
AT5G57030	-0.45012	0.0255713
AT1G44446	-0.44986	0.004262
AT2G42840	-0.44981	0.0356503
AT3G04500	-0.44943	0.0064949
AT1G66100	-0.44931	0.0051848
AT1G01080	-0.4493	0.0056385
AT4G30310	-0.44911	0.0146457
AT5G49910	-0.44911	0.004335
AT5G35530	-0.44905	0.0076077
AT4G14070	-0.4487	0.0031221
AT3G06510	-0.4483	0.0185568
AT5G34940	-0.44823	0.0030181
AT5G61140	-0.44764	0.0083193
AT4G13200	-0.44763	0.0154551
AT3G15460	-0.44739	0.0024251
AT3G61430	-0.44735	0.0203104
AT5G06280	-0.44722	0.0080171
AT5G22090	-0.4468	0.0042842
AT3G55130	-0.44632	0.002726
AT1G01140	-0.44629	0.008338
AT5G03600	-0.44628	0.0148477
AT5G53430	-0.44623	0.0064013
AT5G18020	-0.44597	0.0100111
AT5G28130	-0.44515	0.0259822
AT5G57740	-0.44504	0.0281734
AT3G05625	-0.44476	0.00889
AT4G18970	-0.44458	0.003178
AT3G57500	-0.44449	0.015368
AT3G12930	-0.44447	0.0024464
AT5G32450	-0.4444	0.0135388
AT1G25230	-0.44439	0.0048742
AT2G18915	-0.44418	0.0037561
AT2G29410	-0.44392	0.0093826
AT5G66055	-0.44384	0.0232342
AT5G66920	-0.44354	0.0050253
AT1G55140	-0.44287	0.0045318
AT1G23070	-0.44282	0.0037216
AT5G12230	-0.44278	0.0055764
AT4G35500	-0.44272	0.0024583
AT1G73310	-0.44229	0.0097884
AT4G29890	-0.44228	0.0025517
AT3G49940	-0.44185	0.0029103
AT3G25530	-0.4418	0.0079656
AT1G76990	-0.44178	0.0051292
AT1G42400	-0.44161	0.0059146
AT4G36250	-0.44137	0.004146
AT2G05830	-0.44131	0.0026768
AT1G05030	-0.44129	0.0032782
AT3G06080	-0.44122	0.0128831
AT2G22670	-0.44098	0.0050993
AT4G12560	-0.44072	0.0037561
AT1G17650	-0.44019	0.0139551
AT4G39540	-0.43974	0.0370212
AT1G51100	-0.43963	0.012355
AT3G54600	-0.43962	0.0237115
AT2G07728	-0.43933	0.0260554
AT3G14230	-0.43921	0.0136419
AT3G06035	-0.43915	0.0837411
AT4G15510	-0.43885	0.008416
AT2G20610	-0.43859	0.0111611
AT1G58807	-0.4385	0.0081782
AT1G66800	-0.43849	0.0077388
AT3G08620	-0.43786	0.053312
AT2G40935	-0.43783	0.0066916
AT1G52220	-0.43755	0.0252288
AT2G41680	-0.43746	0.0114853
AT1G75490	-0.43721	0.0061169
AT2G25810	-0.43696	0.0042199
AT5G11330	-0.43648	0.0042991
AT5G66052	-0.43611	0.0145063
AT4G33220	-0.43606	0.0169597
AT1G57610	-0.436	0.0068944
AT2G01620	-0.4359	0.0028077
AT2G36330	-0.43573	0.009779
AT5G16030	-0.43573	0.00575
AT1G78240	-0.43538	0.0046512
AT1G20850	-0.43482	0.0058864
AT4G01690	-0.43467	0.0305879
AT4G39300	-0.43445	0.0027305
AT1G08550	-0.43334	0.0033384
AT3G15380	-0.43248	0.0147273
AT4G24930	-0.43244	0.0060303
AT5G46010	-0.4324	0.0055674
AT5G35650	-0.43228	0.0144588
AT5G58400	-0.43219	0.0061003
AT1G08110	-0.43218	0.0051848
AT5G63220	-0.43212	0.0038008
AT2G38060	-0.4319	0.0080821
AT5G21280	-0.43158	0.0087879
AT5G13120	-0.43123	0.0035595
AT3G05840	-0.43108	0.0259656
AT5G57530	-0.43097	0.0214994
AT1G63120	-0.43077	0.0785469
AT2G43550	-0.43051	0.0061169
AT2G39080	-0.43025	0.0033853
AT2G47850	-0.43025	0.0078653
AT1G14345	-0.43023	0.0084616
AT5G10880	-0.42952	0.0337152
AT3G10900	-0.4294	0.0047036
AT3G16520	-0.42895	0.0096331
AT1G25450	-0.42886	0.0035752
AT3G29230	-0.42879	0.0147223
AT1G42480	-0.42876	0.0038761
AT1G22790	-0.42869	0.004118
AT1G54120	-0.42867	0.011249
AT5G39650	-0.42852	0.34837
AT4G27120	-0.42786	0.0118296
AT4G38520	-0.42772	0.0157738
AT5G59730	-0.42741	0.0152006
AT1G79960	-0.42647	0.0062899
AT5G61130	-0.42631	0.0111029
AT4G29905	-0.42624	0.0051122
AT2G23250	-0.42605	0.035592
AT3G51590	-0.42569	0.0040099
AT5G07900	-0.42555	0.0056795
AT5G66080	-0.4255	0.0042013
AT5G19890	-0.4254	0.0075287
AT5G59480	-0.42526	0.0035967
AT5G56650	-0.42525	0.0045432
AT3G25690	-0.42505	0.0132042
AT3G51420	-0.42489	0.0060303
AT4G34820	-0.42478	0.0131657
AT1G61900	-0.4247	0.0067044
AT3G61650	-0.42462	0.0054195
AT3G54660	-0.42455	0.0237327
AT2G30720	-0.42441	0.0053486
AT5G18100	-0.42401	0.0183059
AT1G53320	-0.42383	0.004154
AT3G45330	-0.42383	0.0043361
AT1G55340	-0.42368	0.0066465
AT4G36980	-0.42352	0.0163621
AT5G07100	-0.42351	0.0036309
AT3G21120	-0.42321	0.0208229
AT1G47290	-0.42278	0.0035517
AT5G56860	-0.42274	0.0196401
AT5G25330	-0.42263	0.0036108
AT4G18030	-0.42251	0.0055821
AT3G11560	-0.42246	0.0147223
AT1G73440	-0.42238	0.0106273
AT4G32060	-0.42238	0.0302293
AT4G28080	-0.42217	0.028134
AT2G19940	-0.42198	0.0170255
AT2G46910	-0.4219	0.0034717
AT5G58800	-0.42186	0.0132122
AT1G64355	-0.42177	0.006524
AT3G01440	-0.42142	0.0136165
AT5G41080	-0.42128	0.131589
AT5G16710	-0.42108	0.0133089
AT2G14260	-0.42099	0.0048161
AT1G11260	-0.42098	0.0428374
AT5G53580	-0.42026	0.0047946
AT3G23325	-0.42011	0.0033741
AT5G61220	-0.4199	0.0120283
AT4G17050	-0.41982	0.0452626
AT4G24470	-0.41968	0.0138561
AT2G41370	-0.4196	0.0103769
AT4G04740	-0.41938	0.0053143
AT5G20140	-0.41935	0.0725939
AT5G13400	-0.41926	0.0171689
AT5G64460	-0.41905	0.0058207
AT5G02250	-0.41842	0.0195886
AT1G68030	-0.41792	0.0083405
AT4G15780	-0.41788	0.0079764
AT5G55250	-0.4177	0.0085942
AT5G63420	-0.41745	0.0178492
AT2G26580	-0.41743	0.0192044
AT5G35620	-0.4174	0.0085991
AT4G22230	-0.41734	0.0200144
AT1G09750	-0.41709	0.00575
AT3G14880	-0.41706	0.0139279
AT2G35490	-0.41694	0.0031865
AT1G56050	-0.41683	0.0092526
AT1G12770	-0.41673	0.0459773
AT5G48485	-0.41672	0.0047338
AT2G12280	-0.41666	0.0037674
AT3G49560	-0.41633	0.0120709
AT1G58080	-0.41625	0.0030698
AT3G59600	-0.41616	0.0060917
AT5G16540	-0.41614	0.0804329
AT5G37190	-0.41613	0.0195187
AT1G75380	-0.41584	0.0289712
AT3G07050	-0.41578	0.0322019
AT5G53940	-0.41575	0.0447054
AT5G66320	-0.41569	0.0065647
AT1G78040	-0.41541	0.0077688
AT3G31320	-0.41488	0.007294
AT2G34510	-0.41469	0.0174707
AT3G04760	-0.41468	0.0039926
AT1G22590	-0.41438	0.00575
AT1G34570	-0.41416	0.0035928
AT4G11211	-0.41397	0.0062673
AT3G14500	-0.41387	0.0086381
AT1G54520	-0.41381	0.0155388
AT3G11940	-0.41364	0.0052332
AT4G30770	-0.41282	0.0058178
AT5G24570	-0.41278	0.0739685
AT1G67850	-0.41273	0.0099492
AT1G04860	-0.41265	0.0054468
AT1G02700	-0.41253	0.0654359
AT5G49900	-0.41238	0.0138517
AT5G22880	-0.41212	0.0837576
AT3G51600	-0.41188	0.0187662
AT2G45680	-0.41145	0.0147262
AT5G12950	-0.4113	0.0066935
AT1G29950	-0.41105	0.0069019
AT3G53840	-0.41084	0.0064949
AT4G26850	-0.41079	0.0132122
AT5G12210	-0.41074	0.0302242
AT3G22410	-0.40987	0.0049468
AT5G05690	-0.40962	0.0155239
AT4G32270	-0.4096	0.0040492
AT4G10100	-0.40948	0.0080475
AT1G47540	-0.40891	0.0051829
AT1G65970	-0.40891	0.0101536
AT5G25470	-0.40888	0.169172
AT4G10110	-0.40883	0.0326542
AT4G34750	-0.40857	0.0123888
AT2G28950	-0.40825	0.0387285
AT2G21950	-0.40819	0.0072584
AT4G25700	-0.40817	0.0111812
AT1G48600	-0.40787	0.0061918
AT1G64680	-0.40784	0.0209372
AT1G12020	-0.40774	0.0033835
AT1G75460	-0.40726	0.0157477
AT3G03405	-0.40655	0.0107594
AT5G63180	-0.40611	0.0178202
AT2G20230	-0.40591	0.0071991
AT4G01935	-0.40591	0.004506
AT2G37680	-0.40578	0.0038843
AT2G45400	-0.40565	0.0098226
AT4G20290	-0.40558	0.0102771
AT2G35260	-0.40555	0.0036774
AT1G43710	-0.4055	0.0114393
AT2G22230	-0.40535	0.0357625
AT1G63960	-0.40473	0.0113517
AT1G48300	-0.40434	0.0127782
AT2G25710	-0.40427	0.0062298
AT5G64760	-0.40414	0.0499457
AT5G16610	-0.4041	0.0046546
AT5G64160	-0.40404	0.007408
AT1G50250	-0.40394	0.0112298
AT1G72130	-0.40382	0.0060303
AT5G19500	-0.40358	0.0039457
AT2G29370	-0.40343	0.0659246
AT1G14580	-0.40342	0.0042199
AT5G62840	-0.40338	0.0120427
AT1G13110	-0.40318	0.0086064
AT1G58200	-0.40283	0.0050585
AT1G36060	-0.40273	0.019457
AT2G37660	-0.40257	0.0039118
AT2G05840	-0.40255	0.0198805
AT3G20555	-0.40222	0.0035027
AT2G18440	-0.40194	0.0117163
AT2G03350	-0.40191	0.0174034
AT1G19380	-0.40189	0.0125804
AT5G24165	-0.40164	0.005568
AT4G12440	-0.40135	0.005949
AT1G10990	-0.40124	0.0104081
AT2G19640	-0.40106	0.0048724
AT5G57170	-0.40074	0.0085733
AT5G13940	-0.4006	0.0038843
AT4G14440	-0.40041	0.0116857
AT5G42120	-0.39975	0.0595718
AT1G20010	-0.39972	0.0157738
AT3G15170	-0.3997	0.0101121
AT1G29300	-0.39959	0.0043597
AT1G30755	-0.39893	0.006303
AT3G59970	-0.39888	0.0203108
AT1G68830	-0.3987	0.0071753
AT3G44590	-0.39851	0.0130901
AT5G62220	-0.39824	0.200992
AT2G19385	-0.39818	0.0205988
AT4G36810	-0.39817	0.125062
AT4G28940	-0.39807	0.0311717
AT5G51690	-0.39807	0.0061169
AT5G43250	-0.39797	0.0638715
AT1G72150	-0.39763	0.0452626
AT5G14440	-0.39738	0.0213186
AT4G22010	-0.39711	0.0095419
AT3G08010	-0.39706	0.0057867
AT2G43970	-0.39689	0.0165359
AT3G08920	-0.39686	0.00486
AT3G06640	-0.39651	0.0874859
AT1G52550	-0.39631	0.0037993
AT1G03210	-0.39627	0.0132592
AT1G49975	-0.39613	0.0064744
AT1G43310	-0.39586	0.0117191
AT3G06180	-0.39581	0.0037842
AT2G07180	-0.39559	0.0090948
AT1G26780	-0.39557	0.0306457
AT2G30320	-0.39544	0.013257
AT3G51230	-0.39462	0.0086604
AT1G66280	-0.39432	0.045923
AT1G72030	-0.39419	0.0070458
AT3G17680	-0.39418	0.0076811
AT5G59670	-0.39411	0.0704524
AT3G11000	-0.39396	0.0131386
AT4G27600	-0.3929	0.0232013
AT3G17510	-0.39267	0.0117159
AT4G31530	-0.39232	0.0045585
AT2G45270	-0.39188	0.0693247
AT1G56700	-0.39136	0.0118606
AT1G24851	-0.39122	0.0102094
AT1G48530	-0.39107	0.0334038
AT1G34510	-0.39084	0.0193365
AT1G01790	-0.39065	0.0101757
AT3G54720	-0.39043	0.0080043
AT5G45620	-0.39037	0.0302293
AT2G42110	-0.39024	0.0064484
AT1G02690	-0.3901	0.0089552
AT1G80090	-0.39003	0.0071991
AT5G58390	-0.39002	0.0040511
AT4G24090	-0.38979	0.0147273
AT3G11890	-0.38967	0.0054178
AT3G51375	-0.38933	0.0138337
AT4G29650	-0.38925	0.0353065
AT2G26930	-0.38887	0.004963
AT4G22720	-0.38873	0.0435912
AT1G48220	-0.38841	0.0097761
AT5G03760	-0.38825	0.0390518
AT4G35760	-0.38793	0.0314623
AT5G42820	-0.38793	0.0169119
AT5G09960	-0.38734	0.0114218
AT2G44580	-0.38697	0.0105261
AT1G53230	-0.38693	0.03199
AT5G14920	-0.38668	0.0776137
AT5G57390	-0.38666	0.0504085
AT3G09410	-0.38658	0.0190284
AT1G19340	-0.38647	0.0056874
AT1G14490	-0.38628	0.0239953
AT2G34310	-0.38597	0.00575
AT4G16610	-0.38586	0.0212197
AT5G57230	-0.38586	0.0101366
AT5G59780	-0.38583	0.0108663
AT5G46390	-0.3857	0.0222526
AT3G20370	-0.38558	0.0044372
AT4G26510	-0.38534	0.0203104
AT1G49130	-0.38519	0.0167978
AT2G18610	-0.38518	0.0180752
AT1G05240	-0.38511	0.004118
AT5G40610	-0.38487	0.0048486
AT2G18460	-0.38477	0.0144226
AT1G29470	-0.38453	0.0114218
AT2G02130	-0.38426	0.0055821
AT4G33000	-0.38384	0.0211086
AT1G04800	-0.38369	0.0042105
AT5G23280	-0.38345	0.0297278
AT2G27920	-0.38321	0.0073719
AT5G20110	-0.38318	0.0151846
AT5G61670	-0.38307	0.0044131
AT5G27860	-0.38288	0.0119683
AT3G26140	-0.38283	0.0065147
AT4G13220	-0.38261	0.0052832
AT2G06200	-0.38232	0.0046145
AT2G35690	-0.38222	0.0067585
AT2G14880	-0.38206	0.0178207
AT1G02720	-0.38195	0.0162568
AT3G53560	-0.38162	0.0059587
AT3G03620	-0.38158	0.0061003
AT4G16810	-0.38129	0.0055909
AT4G29610	-0.38125	0.0061038
AT3G04650	-0.38123	0.0083027
AT4G18070	-0.38091	0.0041878
AT5G64750	-0.38079	0.0411502
AT1G51110	-0.38062	0.012224
AT1G60870	-0.38062	0.122588
AT4G28640	-0.38059	0.0055726
AT5G10170	-0.38036	0.0051286
AT3G47450	-0.38013	0.0058207
AT5G10930	-0.37991	0.0224568
AT2G36620	-0.37928	0.004272
AT3G20440	-0.37898	0.0611147
AT1G73210	-0.37849	0.0069073
AT4G03220	-0.37837	0.0213063
AT1G25370	-0.37831	0.0054053
AT4G36530	-0.37828	0.005548
AT1G12805	-0.37818	0.0053466
AT5G05090	-0.37788	0.0079106
AT2G36885	-0.37785	0.0052919
AT3G29075	-0.37776	0.0056575
AT2G42760	-0.37767	0.0051882
AT1G10200	-0.37734	0.0098506
AT1G18730	-0.37722	0.0083313
AT1G54350	-0.37706	0.0043989
AT2G42780	-0.37696	0.0141769
AT5G41700	-0.37687	0.0060741
AT2G01320	-0.37678	0.0292887
AT2G13900	-0.37667	0.0457092
AT5G58570	-0.37658	0.0345229
AT4G12550	-0.37649	0.0194275
AT3G48720	-0.37637	0.0204152
AT5G03430	-0.3763	0.0422563
AT3G07195	-0.37621	0.0064949
AT3G51880	-0.37613	0.0209089
AT2G36250	-0.3757	0.0117865
AT4G34060	-0.37542	0.168862
AT2G39570	-0.37536	0.0060059
AT3G21430	-0.37484	0.004887
AT5G52920	-0.37473	0.0119793
AT3G52920	-0.37459	0.0238965
AT5G02240	-0.37447	0.0149049
AT1G15140	-0.37445	0.0463025
AT2G15280	-0.37433	0.0063502
AT5G43700	-0.37415	0.0298647
AT4G30290	-0.37385	0.0069718
AT1G05810	-0.3738	0.0045198
AT2G33310	-0.37378	0.0972309
AT4G37000	-0.37368	0.0185886
AT5G47330	-0.3736	0.0463575
AT1G76955	-0.3733	0.0050843
AT1G08200	-0.37317	0.0132349
AT1G64920	-0.37314	0.0114218
AT4G20840	-0.37303	0.417478
AT5G52400	-0.37301	0.0224017
AT5G19000	-0.37295	0.0328285
AT3G60810	-0.37275	0.0048709
AT1G52670	-0.37237	0.0060834
AT4G13260	-0.37234	0.136092
AT5G04150	-0.37228	0.0433536
AT4G23430	-0.37225	0.0399023
AT3G13550	-0.37211	0.0063127
AT2G22122	-0.37202	0.0046553
AT1G15260	-0.37196	0.0657663
AT1G31970	-0.37185	0.0059256
AT1G72600	-0.37185	0.0115209
AT2G36990	-0.37181	0.0203104
AT4G03510	-0.3718	0.0709427
AT5G19600	-0.3717	0.0065379
AT4G32770	-0.37154	0.0124108
AT1G53570	-0.37141	0.0071795
AT1G11840	-0.37131	0.005906
AT4G38840	-0.3709	0.0262042
AT5G22580	-0.3705	0.0046512
AT2G46130	-0.37049	0.0080175
AT2G39090	-0.37048	0.0108753
AT4G11790	-0.37039	0.0124871
AT1G76340	-0.37029	0.0244194
AT5G03520	-0.37014	0.0100906
AT3G46820	-0.37002	0.0054609
AT3G17230	-0.36982	0.0090001
AT1G26985	-0.36976	0.0348628
AT1G21440	-0.36965	0.0087879
AT5G50920	-0.36946	0.0182692
AT1G79050	-0.36929	0.0097684
AT4G26920	-0.36915	0.010629
AT3G49720	-0.36913	0.0264914
AT1G73720	-0.369	0.170566
AT5G61420	-0.36899	0.0140638
AT1G63980	-0.36891	0.0358933
AT1G60590	-0.36888	0.0213315
AT1G01800	-0.36847	0.0065762
AT2G33430	-0.36831	0.005658
AT3G20060	-0.36802	0.0200762
AT1G76100	-0.36798	0.0087407
AT5G56590	-0.36767	0.0130056
AT5G53050	-0.36766	0.0138191
AT3G47370	-0.36749	0.0329849
AT2G34770	-0.36739	0.0289617
AT3G47980	-0.36724	0.0484986
AT1G20060	-0.36717	0.0073569
AT5G62340	-0.36708	0.0138801
AT5G52965	-0.36698	0.0322794
AT1G08280	-0.36687	0.0058988
AT1G69060	-0.36687	0.0162099
AT4G29030	-0.36656	0.0227038
AT4G23300	-0.36637	0.0055154
AT2G47880	-0.36631	0.0144117
AT4G20920	-0.36625	0.00592
AT2G41560	-0.36583	0.0175506
AT3G15356	-0.36582	0.0173436
AT4G17460	-0.36574	0.0132122
AT1G28700	-0.36572	0.299421
AT3G52180	-0.36556	0.0061773
AT1G74280	-0.36554	0.0253591
AT5G22410	-0.3654	0.0364366
AT5G64550	-0.36539	0.006303
AT4G04402	-0.36538	0.0075092
AT5G24050	-0.36534	0.0122855
AT5G14280	-0.36519	0.0329983
AT4G06599	-0.36516	0.0134836
AT3G27020	-0.36511	0.0201995
AT4G25250	-0.36483	0.0244169
AT1G69935	-0.36482	0.0057867
AT2G02590	-0.36479	0.0079618
AT1G22610	-0.36473	0.023797
AT5G28770	-0.36469	0.0163583
AT1G71170	-0.36454	0.0064273
AT1G74920	-0.36442	0.012873
AT2G42180	-0.36395	0.0080033
AT1G15215	-0.36383	0.0368698
AT3G42350	-0.3637	0.0128992
AT4G15920	-0.36308	0.0068048
AT5G49840	-0.36302	0.0168407
AT1G66940	-0.36292	0.013583
AT1G73230	-0.36275	0.0262844
AT2G40850	-0.36258	0.0056385
AT1G04350	-0.36206	0.0060881
AT2G24395	-0.36205	0.0234555
AT1G52330	-0.36187	0.0180962
AT3G48500	-0.36177	0.0118296
AT1G65450	-0.36173	0.330871
AT1G13300	-0.36164	0.0115846
AT1G36390	-0.36159	0.020474
AT5G62780	-0.36152	0.019428
AT2G41950	-0.36146	0.006952
AT2G02450	-0.36144	0.0260761
AT4G09620	-0.36116	0.0124452
AT3G21250	-0.36102	0.0061204
AT1G79810	-0.36085	0.0272179
AT2G30200	-0.36084	0.0055964
AT5G07210	-0.36079	0.0161548
AT1G03520	-0.36074	0.044552
AT5G54310	-0.36057	0.0086402
AT5G47240	-0.36054	0.0056984
AT2G39370	-0.3603	0.0056615
AT1G13930	-0.36016	0.0115511
AT2G41940	-0.35992	0.0324036
AT3G15030	-0.35964	0.0075279
AT5G53850	-0.35943	0.0062457
AT4G27880	-0.3594	0.035272
AT4G01650	-0.35929	0.0135449
AT4G02195	-0.35924	0.0108766
AT5G27380	-0.35906	0.0054892
AT3G52220	-0.35842	0.0083863
AT1G03850	-0.35821	0.0064289
AT2G31890	-0.35787	0.0156137
AT5G23660	-0.35786	0.0814469
AT1G65150	-0.3577	0.0464235
AT2G48130	-0.3577	0.0517786
AT5G51020	-0.35739	0.0085961
AT5G11600	-0.35738	0.0061999
AT5G62700	-0.35731	0.0071753
AT5G06220	-0.35713	0.0062298
AT5G54330	-0.35667	0.0246867
AT1G14780	-0.35638	0.0337639
AT2G19480	-0.35635	0.0077787
AT2G45660	-0.35634	0.069046
AT5G37360	-0.35599	0.016641
AT2G18300	-0.35574	0.0328318
AT3G21540	-0.35559	0.0142615
AT1G35617	-0.35554	0.0105931
AT1G10510	-0.35532	0.0055062
AT3G12770	-0.3552	0.0055752
AT2G44060	-0.35504	0.0055324
AT3G49920	-0.35494	0.0066925
AT5G60540	-0.35491	0.0080175
AT4G26520	-0.35479	0.0071943
AT1G04240	-0.35462	0.0077528
AT3G48860	-0.35388	0.0124158
AT1G73430	-0.35387	0.0226627
AT2G27402	-0.35374	0.0125192
AT2G15290	-0.3533	0.0341426
AT2G18250	-0.3533	0.0431624
AT3G56650	-0.35289	0.0098946
AT1G19050	-0.3528	0.0055954
AT1G27060	-0.35278	0.0065379
AT3G27580	-0.35272	0.0101081
AT5G28440	-0.35272	0.0125459
AT3G08810	-0.35237	0.007834
AT2G35670	-0.35231	0.0125432
AT3G24515	-0.35222	0.00575
AT3G44020	-0.3518	0.0225334
AT2G32300	-0.35132	0.019748
AT4G28830	-0.35128	0.0241083
AT4G26010	-0.35125	0.0157306
AT3G29110	-0.35123	0.0203104
AT3G46900	-0.35119	0.012355
AT5G55100	-0.3508	0.034729
AT1G70470	-0.35073	0.0103176
AT1G02150	-0.35068	0.0155695
AT3G62910	-0.35065	0.0703844
AT3G26900	-0.35064	0.0066465
AT4G13590	-0.35057	0.0071136
AT4G39170	-0.35048	0.0222245
AT5G59505	-0.35024	0.0109601
AT4G39400	-0.35013	0.0085733
AT1G43670	-0.34999	0.0415469
AT2G23420	-0.34991	0.0139397
AT5G66040	-0.34984	0.023507
AT4G12830	-0.34956	0.0085382
AT5G39370	-0.34954	0.033593
AT2G37580	-0.34948	0.0064949
AT2G24280	-0.34918	0.112989
AT1G26640	-0.3491	0.0073219
AT1G74790	-0.34902	0.0718974
AT3G57320	-0.3488	0.0160831
AT5G02990	-0.34872	0.0232214
AT5G64850	-0.34853	0.0111098
AT4G13580	-0.34849	0.016641
AT3G47430	-0.34844	0.0073956
AT3G52960	-0.34841	0.0414141
AT1G56080	-0.34837	0.0117497
AT2G48080	-0.34792	0.0061918
AT4G29200	-0.34729	0.0058834
AT5G56680	-0.34717	0.0110043
AT5G50000	-0.34701	0.0272656
AT4G31800	-0.34692	0.0318974
AT1G27210	-0.3469	0.0207088
AT3G54970	-0.34689	0.0202962
AT2G14890	-0.34671	0.0194804
AT2G27550	-0.34656	0.0114218
AT3G42680	-0.34656	0.059089
AT1G64760	-0.34646	0.0073777
AT3G47420	-0.34585	0.0063193
AT5G28020	-0.34582	0.0191105
AT1G78995	-0.34552	0.0064358
AT5G16290	-0.34541	0.0092728
AT4G16155	-0.34531	0.0213463
AT2G42955	-0.34506	0.0066593
AT5G13340	-0.34493	0.0075914
AT3G49680	-0.34491	0.0210413
AT3G52940	-0.34468	0.0237816
AT1G60970	-0.34463	0.0179847
AT1G65030	-0.34458	0.016559
AT4G25420	-0.34455	0.0077517
AT4G19985	-0.34437	0.0081954
AT3G09900	-0.34408	0.0066823
AT1G28570	-0.34406	0.0073404
AT5G08090	-0.34406	0.0147983
AT5G53610	-0.34406	0.0070436
AT4G29590	-0.34404	0.0267109
AT3G23610	-0.34393	0.0111818
AT3G26180	-0.34389	0.0145882
AT4G10430	-0.34373	0.0224396
AT2G34070	-0.3437	0.0095423
AT1G04660	-0.34359	0.113362
[truncated: 23,675 more rows]

## Sheet: data1_overrepresented bins
Supplemental Datafile1 (sheet 2). Transcriptome Microarray log2FC of hlq/WT, with statistical significance for differential expression
Overview of statistically significant overrepresented processes (Benjamini-Hochberg corrected) affected by hlq, based on Wilcoxon Rank Sum Test of transcriptome dataset calculated by MAPMAN
bin	name	elements	p-value
1	PS	154	6.95452e-57
1.1	PS.lightreaction	102	1.48947e-42
1.1.1	PS.lightreaction.photosystem II	44	1.23273e-20
1.1.1.1	PS.lightreaction.photosystem II.LHC-II	15	6.2393e-06
1.1.1.2	PS.lightreaction.photosystem II.PSII polypeptide subunits	28	6.88714e-14
1.1.2	PS.lightreaction.photosystem I	22	2.67624e-10
1.1.2.1	PS.lightreaction.photosystem I.LHC-I	8	0.00277155
1.1.2.2	PS.lightreaction.photosystem I.PSI polypeptide subunits	13	1.16254e-07
1.1.4	PS.lightreaction.ATP synthase	6	0.0325011
1.1.5	PS.lightreaction.other electron carrier (ox/red)	14	9.77487e-05
1.1.5.2	PS.lightreaction.other electron carrier (ox/red).ferredoxin	6	0.0483943
1.1.6	PS.lightreaction.NADH DH	5	0.00634465
1.2	PS.photorespiration	22	8.37918e-05
1.3	PS.calvin cycle	29	7.89543e-09
4.1.14	glycolysis.cytosolic branch.pyruvate kinase (PK)	8	0.00883697
9	mitochondrial electron transport / ATP synthesis	117	4.61783e-05
9.5	mitochondrial electron transport / ATP synthesis.cytochrome c reductase	11	0.0329658
11	lipid metabolism	415	0.0459877
11.1	lipid metabolism.FA synthesis and FA elongation	97	0.000952326
11.1.1.2	lipid metabolism.FA synthesis and FA elongation.Acetyl CoA Carboxylation.heteromeric Complex	5	0.0325011
13.1.4	amino acid metabolism.synthesis.branched chain group	17	0.000324233
13.1.4.4	amino acid metabolism.synthesis.branched chain group.leucine specific	5	0.0296325
13.1.6	amino acid metabolism.synthesis.aromatic aa	52	0.00350166
13.1.6.5	amino acid metabolism.synthesis.aromatic aa.tryptophan	25	0.00501916
13.1.6.5.1	amino acid metabolism.synthesis.aromatic aa.tryptophan.anthranilate synthase	10	0.00173779
16.1	secondary metabolism.isoprenoids	113	0.0321238
16.1.1	secondary metabolism.isoprenoids.non-mevalonate pathway	27	0.00555161
16.1.4	secondary metabolism.isoprenoids.carotenoids	15	0.000341891
16.5.1.1.1	secondary metabolism.sulfur-containing.glucosinolates.synthesis.aliphatic	24	0.00500334
18	Co-factor and vitamin metabolism	78	0.00935817
19	tetrapyrrole synthesis	45	6.41094e-05
20	stress	912	0.000316867
20.1	stress.biotic	483	5.32913e-06
21.2.1	redox.ascorbate and glutathione.ascorbate	25	0.0190986
25	C1-metabolism	40	0.000833282
26.28	misc.GDSL-motif lipase	88	0.0118661
27.3	RNA.regulation of transcription	2290	0.0472515
27.3.32	RNA.regulation of transcription.WRKY domain transcription factor family	72	0.00148036
27.3.40	RNA.regulation of transcription.Aux/IAA family	27	0.00851753
27.4	RNA.RNA binding	176	0.00485239
28.1.3	DNA.synthesis/chromatin structure.histone	53	8.53557e-05
28.1.3.2	DNA.synthesis/chromatin structure.histone.core	45	5.43605e-08
28.1.3.2.3	DNA.synthesis/chromatin structure.histone.core.H3	13	0.000484822
28.1.3.2.4	DNA.synthesis/chromatin structure.histone.core.H4	8	0.0155419
29	protein	3752	0.0042444
29.2.1.1	protein.synthesis.ribosomal protein.prokaryotic	110	5.02651e-10
29.2.1.1.1	protein.synthesis.ribosomal protein.prokaryotic.chloroplast	51	6.88714e-14
29.2.1.1.1.1	protein.synthesis.ribosomal protein.prokaryotic.chloroplast.30S subunit	12	4.75301e-05
29.2.1.1.1.2	protein.synthesis.ribosomal protein.prokaryotic.chloroplast.50S subunit	39	5.55587e-09
29.2.1.2	protein.synthesis.ribosomal protein.eukaryotic	262	0.011728
29.2.1.2.1	protein.synthesis.ribosomal protein.eukaryotic.40S subunit	99	0.048873
29.2.1.2.1.2	protein.synthesis.ribosomal protein.eukaryotic.40S subunit.S2	6	0.0300078
29.3.2	protein.targeting.mitochondria	34	0.0276454
29.3.3	protein.targeting.chloroplast	34	0.00374602
29.5	protein.degradation	1969	6.8092e-10
29.5.11	protein.degradation.ubiquitin	1420	3.80992e-12
29.5.11.20	protein.degradation.ubiquitin.proteasom	60	7.89543e-09
29.5.11.4	protein.degradation.ubiquitin.E3	1181	2.11507e-07
29.5.11.4.2	protein.degradation.ubiquitin.E3.RING	440	0.0120749
29.5.11.4.3	protein.degradation.ubiquitin.E3.SCF	713	0.000110959
29.5.11.4.3.1	protein.degradation.ubiquitin.E3.SCF.SKP	23	0.000962348
29.5.11.4.3.2	protein.degradation.ubiquitin.E3.SCF.FBOX	681	0.00508499
29.6	protein.folding	62	0.0276454
29.8	protein.assembly and cofactor ligation	17	8.53557e-05
30	signalling	1265	0.0284978
30.3	signalling.calcium	227	0.010543
34.1	transport.p- and v-ATPases	57	0.0118661
34.1.1	transport.p- and v-ATPases.H+-transporting two-sector ATPase	20	0.0483943
34.19	transport.Major Intrinsic Proteins	39	0.00243557
34.19.1	transport.Major Intrinsic Proteins.PIP	14	0.000962348
34.19.2	transport.Major Intrinsic Proteins.TIP	11	0.0459877
1.2.4	PS.photorespiration.glycine cleavage	6	0.0533845
1.3.4	PS.calvin cycle.GAP	3	0.0554648
9.9	mitochondrial electron transport / ATP synthesis.F1-ATPase	17	0.0606063
26.9	misc.glutathione S transferases	53	0.0606063
30.2	signalling.receptor kinases	489	0.06158
20.1.7	stress.biotic.PR-proteins	243	0.06158
23.5.4	nucleotide metabolism.deoxynucleotide metabolism.ribonucleoside-diphosphate reductase	4	0.06158
29.2.1.2.2.10	protein.synthesis.ribosomal protein.eukaryotic.60S subunit.L10	3	0.0633862
27	RNA	2850	0.0635053
35.1.12	not assigned.no ontology.pumilio/Puf RNA-binding domain-containing protein	23	0.0635347
12.1	N-metabolism.nitrate metabolism	3	0.0640828
27.3.62	RNA.regulation of transcription.Nucleosome/chromatin assembly factor group	14	0.0694559
10.1.5	cell wall.precursor synthesis.UXS	6	0.0694559
13.1.5.3.1	amino acid metabolism.synthesis.serine-glycine-cysteine group.cysteine.OASTL	10	0.0694559
8.1.1	TCA / org transformation.TCA.pyruvate DH	12	0.0710868
11.2	lipid metabolism.FA desaturation	16	0.0744737
31.2.5	cell.division.plastid	8	0.0784273
29.5.2	protein.degradation.autophagy	22	0.0788715
13.1.6.1.1	amino acid metabolism.synthesis.aromatic aa.chorismate.3-deoxy-D-arabino-heptulosonate 7-phosphate synthase	3	0.0833806
26.23	misc.rhodanese	7	0.0833806
13.2.5	amino acid metabolism.degradation.serine-glycine-cysteine group	7	0.0883984
13.1.4.1	amino acid metabolism.synthesis.branched chain group.common	10	0.0889954
13.1.7	amino acid metabolism.synthesis.histidine	10	0.0903556
11.1.1	lipid metabolism.FA synthesis and FA elongation.Acetyl CoA Carboxylation	8	0.097632
28.1.3.2.1	DNA.synthesis/chromatin structure.histone.core.H2A	15	0.097632
17.7.3	hormone metabolism.jasmonate.induced-regulated-responsive-activated	13	0.100871
25.2	C1-metabolism.formate-tetrahydrofolate ligase	3	0.105445
4.1	glycolysis.cytosolic branch	48	0.105741
33.1	development.storage proteins	26	0.112465
29.2.1.2.2.39	protein.synthesis.ribosomal protein.eukaryotic.60S subunit.L39	3	0.114084
13	amino acid metabolism	253	0.120298
23.3.1	nucleotide metabolism.salvage.phosphoribosyltransferases	14	0.120298
13.1.4.4.3	amino acid metabolism.synthesis.branched chain group.leucine specific.3-isopropylmalate dehydrogenase	3	0.120298
9.1.2	mitochondrial electron transport / ATP synthesis.NADH-DH.localisation not clear	26	0.120535
3.1	minor CHO metabolism.raffinose family	16	0.137642
29.2.3	protein.synthesis.initiation	87	0.137642
10.8.2	cell wall.pectin*esterases.acetyl esterase	11	0.137642
27.3.20	RNA.regulation of transcription.G2-like transcription factor family, GARP	40	0.137642
11.2.3	lipid metabolism.FA desaturation.omega 3 desaturase	3	0.137642
29.1	protein.aa activation	81	0.137654
10.5.4	cell wall.cell wall proteins.HRGP	15	0.139936
3.4	minor CHO metabolism.myo-inositol	16	0.149755
18.4.5	Co-factor and vitamine metabolism.pantothenate.pantothenate kinase (PANK)	5	0.153481
19.8	tetrapyrrole synthesis.coproporphyrinogen III oxidase	3	0.153481
16.5.1.1	secondary metabolism.sulfur-containing.glucosinolates.synthesis	32	0.153481
29.5.5	protein.degradation.serine protease	115	0.169602
3.1.1	minor CHO metabolism.raffinose family.galactinol synthases	10	0.170065
1.2.6	PS.photorespiration.hydroxypyruvate reductase	4	0.171639
1.1.3	PS.lightreaction.cytochrome b6/f	2	0.176072
11.8.2	lipid metabolism.'exotics' (steroids, squalene etc).methylsterol monooxygenase	5	0.187364
2.2.1.5	major CHO metabolism.degradation.sucrose.Susy	6	0.187364
1.1.40	PS.lightreaction.cyclic electron flow-chlororespiration	6	0.187364
1.3.2	PS.calvin cycle.rubisco small subunit	2	0.187364
14.2	S-assimilation.APR	3	0.187364
35.1.27	not assigned.no ontology.tetratricopeptide repeat (TPR)	27	0.187632
16.2.1.3	secondary metabolism.phenylpropanoids.lignin biosynthesis.4CL	8	0.187632
4	glycolysis	71	0.187632
21.5.1	redox.peroxiredoxin.BAS1	2	0.187632
1.2.4.1	PS.photorespiration.glycine cleavage.P subunit	2	0.187632
29.2.1.1.3	protein.synthesis.ribosomal protein.prokaryotic.unknown organellar	47	0.201191
12.1.1	N-metabolism.nitrate metabolism.NR	2	0.201191
7.2.2	OPP.non-reductive PP.transaldolase	2	0.201793
29.1.40	protein.aa activation.bifunctional aminoacyl-tRNA synthetase	3	0.205392
1.3.3	PS.calvin cycle.phosphoglycerate kinase	2	0.210209
30.11	signalling.light	103	0.213037
13.1.3.5.2	amino acid metabolism.synthesis.aspartate family.lysine.dihydrodipicolinate reductase	3	0.213311
17.7	hormone metabolism.jasmonate	35	0.213531
10.6.2	cell wall.degradation.mannan-xylose-arabinose-fucose	21	0.213531
11.9.2.2	lipid metabolism.lipid degradation.lipases.acylglycerol lipase	2	0.213531
29.2.1.2.2.13	protein.synthesis.ribosomal protein.eukaryotic.60S subunit.L13	4	0.213531
9.1	mitochondrial electron transport / ATP synthesis.NADH-DH	37	0.213531
13.1.5.3	amino acid metabolism.synthesis.serine-glycine-cysteine group.cysteine	16	0.213531
16.5.1.1.1.4	secondary metabolism.sulfur-containing.glucosinolates.synthesis.aliphatic.methylthioalkylmalate isomerase small subunit (MAM-IS)	2	0.213531
3.1.1.1	minor CHO metabolism.raffinose family.galactinol synthases.known	3	0.213531
11.1.31	lipid metabolism.FA synthesis and FA elongation.pyruvate DH	3	0.213531
16.5.1.1.1.6	secondary metabolism.sulfur-containing.glucosinolates.synthesis.aliphatic.CYP79F1/F2 monooxygenase	2	0.215658
8.1.6	TCA / org transformation.TCA.succinyl-CoA ligase	3	0.215658
6	gluconeogenesis / glyoxylate cycle	11	0.219611
3.3	minor CHO metabolism.sugar alcohols	2	0.219611
30.2.5	signalling.receptor kinases.leucine rich repeat V	9	0.219611
19.40	tetrapyrrole synthesis.regulation	2	0.219611
20.1.2	stress.biotic.receptors	19	0.219611
1.1.5.1	PS.lightreaction.other electron carrier (ox/red).plastocyanin	2	0.220665
11.1.1.2.3	lipid metabolism.FA synthesis and FA elongation.Acetyl CoA Carboxylation.heteromeric Complex.Biotin Carboxyl Carrier Protein	3	0.220717
10.5.5	cell wall.cell wall proteins.RGP	5	0.220717
13.1.6.5.5	amino acid metabolism.synthesis.aromatic aa.tryptophan.tryptophan synthase	6	0.220717
13.1.3.5	amino acid metabolism.synthesis.aspartate family.lysine	9	0.220717
29.2.1.2.1.14	protein.synthesis.ribosomal protein.eukaryotic.40S subunit.S14	3	0.220717
21.2	redox.ascorbate and glutathione	61	0.222836
34.5	transport.ammonium	8	0.222836
16.5.1.1.1.1	secondary metabolism.sulfur-containing.glucosinolates.synthesis.aliphatic.branched-chain amino acid aminotransferase (BCAT/MAAT)	2	0.229498
27.3.69	RNA.regulation of transcription.SET-domain transcriptional regulator family	36	0.233196
29.2.1.2.2.26	protein.synthesis.ribosomal protein.eukaryotic.60S subunit.L26	2	0.233196
11.9.4.5	lipid metabolism.lipid degradation.beta-oxidation.acyl-CoA thioesterase	9	0.235761
11.1.3	lipid metabolism.FA synthesis and FA elongation.ketoacyl ACP synthase	4	0.236523
3.4.3	minor CHO metabolism.myo-inositol.InsP Synthases	3	0.236523
13.1.3.4.2	amino acid metabolism.synthesis.aspartate family.methionine.cystathionine beta-lyase	2	0.238349
3.4.4	minor CHO metabolism.myo-inositol.myo inositol oxygenases	3	0.240803
1.1.5.4	PS.lightreaction.other electron carrier (ox/red).ferredoxin oxireductase	2	0.244825
8.1.3	TCA / org transformation.TCA.aconitase	3	0.246059
27.3.85	RNA.regulation of transcription.sigma like plant	6	0.246059
29.5.4	protein.degradation.aspartate protease	39	0.256054
30.2.19	signalling.receptor kinases.legume-lectin	16	0.256054
8.1.2	TCA / org transformation.TCA.CS	3	0.256054
16	secondary metabolism	415	0.256054
29.2.1.1.3.2	protein.synthesis.ribosomal protein.prokaryotic.unknown organellar.50S subunit	34	0.256054
16.5.1	secondary metabolism.sulfur-containing.glucosinolates	57	0.257642
29.5.9	protein.degradation.AAA type	43	0.257642
13.1.4.1.1	amino acid metabolism.synthesis.branched chain group.common.acetolactate synthase	3	0.258994
23.4.99	nucleotide metabolism.phosphotransfer and pyrophosphatases.misc	12	0.2616
29.2.1.2.1.16	protein.synthesis.ribosomal protein.eukaryotic.40S subunit.S16	3	0.262118
16.1.4.7	secondary metabolism.isoprenoids.carotenoids.carotenoid epsilon ring hydroxylase	2	0.262461
19.7	tetrapyrrole synthesis.uroporphyrinogen decarboxylase	2	0.262963
13.2.5.2	amino acid metabolism.degradation.serine-glycine-cysteine group.glycine	5	0.264847
3.4.5	minor CHO metabolism.myo-inositol.inositol phosphatase	4	0.268875
29.5.7	protein.degradation.metalloprotease	37	0.268875
19.14	tetrapyrrole synthesis.protochlorophyllide reductase	3	0.271555
29.2.1.2.2	protein.synthesis.ribosomal protein.eukaryotic.60S subunit	163	0.274294
16.5	secondary metabolism.sulfur-containing	63	0.279259
2.2.2	major CHO metabolism.degradation.starch	25	0.279259
8.1	TCA / org transformation.TCA	41	0.279259
29.2.1.2.1.9	protein.synthesis.ribosomal protein.eukaryotic.40S subunit.S9	2	0.281663
1.3.10	PS.calvin cycle.Rib5P Isomerase	2	0.282447
8.1.5	TCA / org transformation.TCA.2-oxoglutarate dehydrogenase	3	0.282447
13.1.6.1.6	amino acid metabolism.synthesis.aromatic aa.chorismate.5-enolpyruvylshikimate-3-phosphate synthase	2	0.282447
31.4	cell.vesicle transport	175	0.282447
2.1.2.3	major CHO metabolism.synthesis.starch.starch branching	3	0.282447
8.1.1.3	TCA / org transformation.TCA.pyruvate DH.E3	3	0.282447
29.2.1.1.1.1.13	protein.synthesis.ribosomal protein.prokaryotic.chloroplast.30S subunit.S13	2	0.282447
29.2.1.2.2.57	protein.synthesis.ribosomal protein.eukaryotic.60S subunit.L7A	5	0.282447
30.2.16	signalling.receptor kinases.Catharanthus roseus-like RLK1	17	0.282447
13.1.2.3	amino acid metabolism.synthesis.glutamate family.arginine	7	0.28514
16.1.4.6	secondary metabolism.isoprenoids.carotenoids.carotenoid beta ring hydroxylase	2	0.28514
18.6	Co-factor and vitamine metabolism.biotin	3	0.28514
13.2.2.2	amino acid metabolism.degradation.glutamate family.proline	4	0.28514
29.2.1.2.1.28	protein.synthesis.ribosomal protein.eukaryotic.40S subunit.S28	3	0.28514
29.2.1.1.3.1.1	protein.synthesis.ribosomal protein.prokaryotic.unknown organellar.30S subunit.S1	2	0.286543
28.1.3.1	DNA.synthesis/chromatin structure.histone.H1	6	0.286543
29.2.2.3.3	protein.synthesis.ribosome biogenesis.Pre-rRNA processing and modifications.methylotransferases	16	0.287443
21.4	redox.glutaredoxins	40	0.298473
29.2.1.2.2.8	protein.synthesis.ribosomal protein.eukaryotic.60S subunit.L8	3	0.298473
10.5.1.1	cell wall.cell wall proteins.AGPs.AGP	43	0.298851
16.5.1.1.1.5	secondary metabolism.sulfur-containing.glucosinolates.synthesis.aliphatic.methylthioalkylmalate dehydrogenase (MAM-D)	2	0.298851
29.2.1.2.1.24	protein.synthesis.ribosomal protein.eukaryotic.40S subunit.S24	2	0.298851
29.2.1.1.1.2.12	protein.synthesis.ribosomal protein.prokaryotic.chloroplast.50S subunit.L12	6	0.298851
29.3.4	protein.targeting.secretory pathway	147	0.298851
26.3.4	misc.gluco-, galacto- and mannosidases.endoglucanase	17	0.299909
27.2	RNA.transcription	91	0.300385
16.1.2.3	secondary metabolism.isoprenoids.mevalonate pathway.HMG-CoA reductase	2	0.301212
13.1.7.1	amino acid metabolism.synthesis.histidine.ATP phosphoribosyl transferase	2	0.301212
31.2	cell.division	100	0.305936
13.1.6.1	amino acid metabolism.synthesis.aromatic aa.chorismate	13	0.305936
10.5.3	cell wall.cell wall proteins.LRR	18	0.305936
16.4.3	secondary metabolism.N misc.cyanogenic glycosides	2	0.305936
20.1.7.12	stress.biotic.PR-proteins.plant defensins	27	0.305936
29.5.11.4.3.3	protein.degradation.ubiquitin.E3.SCF.cullin	7	0.305936
8.1.9	TCA / org transformation.TCA.malate DH	2	0.305936
19.10	tetrapyrrole synthesis.magnesium chelatase	4	0.305936
21.6	redox.dismutases and catalases	12	0.306189
6.4	gluconeogenesis / glyoxylate cycle.PEPCK	2	0.306189
27.3.71	RNA.regulation of transcription.SNF7	12	0.306189
4.2.2	glycolysis.plastid branch.phosphoglucomutase (PGM)	3	0.309327
18.7	Co-factor and vitamine metabolism.iron-sulphur clusters	10	0.311128
29.2.1.2.2.40	protein.synthesis.ribosomal protein.eukaryotic.60S subunit.L40	2	0.311128
23.3	nucleotide metabolism.salvage	51	0.318147
23	nucleotide metabolism	175	0.321729
16.5.1.1.3	secondary metabolism.sulfur-containing.glucosinolates.synthesis.indole	4	0.323037
33.2	development.late embryogenesis abundant	28	0.323037
27.3.6	RNA.regulation of transcription.bHLH,Basic Helix-Loop-Helix family	141	0.323283
7.2	OPP.non-reductive PP	9	0.323283
34.20	transport.porins	5	0.323768
29.2.1.2.1.53	protein.synthesis.ribosomal protein.eukaryotic.40S subunit.S3A	2	0.323768
20.2.1	stress.abiotic.heat	174	0.323768
34.3	transport.amino acids	63	0.326807
27.3.22	RNA.regulation of transcription.HB,Homeobox transcription factor family	83	0.326807
29.2.1.2.1.17	protein.synthesis.ribosomal protein.eukaryotic.40S subunit.S17	6	0.326807
21	redox	204	0.326807
29.2.1.2.2.141	protein.synthesis.ribosomal protein.eukaryotic.60S subunit.L4/L1	2	0.33172
29.2.1.2.1.10	protein.synthesis.ribosomal protein.eukaryotic.40S subunit.S10	3	0.333266
13.1.4.5	amino acid metabolism.synthesis.branched chain group.isoleucine specific	2	0.333266
16.1.4.21	secondary metabolism.isoprenoids.carotenoids.violaxanthin de-epoxidase	2	0.333378
13.1.4.4.1	amino acid metabolism.synthesis.branched chain group.leucine specific.2-isopropylmalate synthase	2	0.333378
1.3.7	PS.calvin cycle.FBPase	2	0.33531
10.6	cell wall.degradation	140	0.33531
26.30	misc. other Ferredoxins and Rieske domain	7	0.336513
3.4.1	minor CHO metabolism.myo-inositol.poly-phosphatases	3	0.338813
27.3.75	RNA.regulation of transcription.GRP	2	0.340664
11.1.5	lipid metabolism.FA synthesis and FA elongation.beta hydroxyacyl ACP dehydratase	2	0.345739
29.4.1.57	protein.postranslational modification.kinase.receptor like cytoplasmatic kinase VII	43	0.350411
4.1.2	glycolysis.cytosolic branch.phosphoglucomutase (PGM)	2	0.350411
29.2.1.2.2.41	protein.synthesis.ribosomal protein.eukaryotic.60S subunit.L41	5	0.350411
29.2.1.2.2.28	protein.synthesis.ribosomal protein.eukaryotic.60S subunit.L28	2	0.352681
10.1.30.3	cell wall.precursor synthesis.sugar kinases.glucuronic acid kinase	2	0.354061
1.3.6	PS.calvin cycle.aldolase	4	0.354183
2.2.2.4	major CHO metabolism.degradation.starch.D enzyme	3	0.354183
25.6	C1-metabolism.methylenetetrahydrofolate reductase	2	0.355126
16.5.1.3.3	secondary metabolism.sulfur-containing.glucosinolates.degradation.nitrilase	4	0.355807
27.3.54	RNA.regulation of transcription.Histone acetyltransferases	17	0.356683
27.3.59	RNA.regulation of transcription.Methyl binding domain proteins	11	0.356683
28.1.3.2.2	DNA.synthesis/chromatin structure.histone.core.H2B	9	0.356683
30.2.2	signalling.receptor kinases.leucine rich repeat II	12	0.360004
13.2.5.3	amino acid metabolism.degradation.serine-glycine-cysteine group.cysteine	2	0.360004
13.1.5	amino acid metabolism.synthesis.serine-glycine-cysteine group	25	0.360004
13.2.3	amino acid metabolism.degradation.aspartate family	11	0.360004
29.2.1.2.2.7	protein.synthesis.ribosomal protein.eukaryotic.60S subunit.L7	4	0.372303
23.1.99	nucleotide metabolism.synthesis.unspecified	2	0.376273
8.1.7	TCA / org transformation.TCA.succinate dehydrogenase	7	0.378245
30.6	signalling.MAP kinases	50	0.379128
16.5.1.1.1.2	secondary metabolism.sulfur-containing.glucosinolates.synthesis.aliphatic.methylthioalkylmalate synthase (MAM)	2	0.379128
16.1.2.7	secondary metabolism.isoprenoids.mevalonate pathway.isopentenyl pyrophosphate:dimethyllallyl pyrophosphate isomerase	2	0.379128
29.2.1.2.2.80	protein.synthesis.ribosomal protein.eukaryotic.60S subunit.P0	4	0.379128
10.5.1	cell wall.cell wall proteins.AGPs	45	0.379128
29.1.6	protein.aa activation.lysine-tRNA ligase	2	0.379128
10.1.30	cell wall.precursor synthesis.sugar kinases	4	0.379128
7	OPP	30	0.379128
18.3.2	Co-factor and vitamine metabolism.riboflavin.riboflavin synthase	2	0.379128
16.10	secondary metabolism.simple phenols	18	0.379128
13.1.1.3.11	amino acid metabolism.synthesis.central amino acid metabolism.alanine.alanine-glyoxylate aminotransferase	3	0.379128
6.1	gluconeogenesis / glyoxylate cycle.citrate synthase	3	0.379128
35.1.999	not assigned.no ontology.formerly annotated based on articles which have been retracted	2	0.379128
13.2	amino acid metabolism.degradation	68	0.379128
13.1	amino acid metabolism.synthesis	177	0.379128
18.2.1	Co-factor and vitamine metabolism.thiamine.thiamine diphosphokinase	2	0.379128
29.2.1.2.2.5	protein.synthesis.ribosomal protein.eukaryotic.60S subunit.L5	3	0.379128
1.1.4.4	PS.lightreaction.ATP synthase.gamma chain	2	0.379128
13.2.3.1	amino acid metabolism.degradation.aspartate family.asparagine	3	0.379128
13.2.3.1.1	amino acid metabolism.degradation.aspartate family.asparagine.L-asparaginase	3	0.379128
29.5.11.4.1	protein.degradation.ubiquitin.E3.HECT	7	0.379128
1.3.12	PS.calvin cycle.PRK	1	0.379128
1.2.4.2	PS.photorespiration.glycine cleavage.T subunit	1	0.379128
16.5.1.1.3.1	secondary metabolism.sulfur-containing.glucosinolates.synthesis.indole.CYP79B2 monooxygenase	1	0.379128
1.2.1	PS.photorespiration.phosphoglycolate phosphatase	1	0.379128
3.99	minor CHO metabolism.misc	1	0.379128
29.2.1.1.1.1.530	protein.synthesis.ribosomal protein.prokaryotic.chloroplast.30S subunit.S30A	1	0.379128
18.4	Co-factor and vitamine metabolism.pantothenate	18	0.379128
27.3.3	RNA.regulation of transcription.AP2/EREBP, APETALA2/Ethylene-responsive element binding protein family	110	0.379128
16.5.1.1.1.13	secondary metabolism.sulfur-containing.glucosinolates.synthesis.aliphatic.2-oxoglutarate-dependent dioxygenase	1	0.379128
19.11	tetrapyrrole synthesis.magnesium protoporphyrin IX methyltransferase	1	0.379128
29.2.1.1.1.2.5	protein.synthesis.ribosomal protein.prokaryotic.chloroplast.50S subunit.L5	1	0.379128
1.3.11	PS.calvin cycle.RPE	1	0.379128
16.2.1.2	secondary metabolism.phenylpropanoids.lignin biosynthesis.C4H	1	0.379128
16.2.1.6	secondary metabolism.phenylpropanoids.lignin biosynthesis.CCoAOMT	7	0.379128
29.2.1.1.1.2.6	protein.synthesis.ribosomal protein.prokaryotic.chloroplast.50S subunit.L6	1	0.379128
4.3.8	glycolysis.unclear/dually targeted.glyceraldehyde 3-phosphate dehydrogenase (GAP-DH)	1	0.379128
29.2.1.1.1.2.13	protein.synthesis.ribosomal protein.prokaryotic.chloroplast.50S subunit.L13	1	0.379128
29.2.1.1.1.2.4	protein.synthesis.ribosomal protein.prokaryotic.chloroplast.50S subunit.L4	1	0.379128
29.2.1.1.3.2.18	protein.synthesis.ribosomal protein.prokaryotic.unknown organellar.50S subunit.L18	2	0.379128
13.1.5.2.3	amino acid metabolism.synthesis.serine-glycine-cysteine group.glycine.serine glyoxylate aminotransferase	1	0.379128
16.5.1.1.1.7	secondary metabolism.sulfur-containing.glucosinolates.synthesis.aliphatic.CYP83A1 phenylacetaldoxime monooxygenase	1	0.379128
29.2.1.1.1.1.10	protein.synthesis.ribosomal protein.prokaryotic.chloroplast.30S subunit.S10	1	0.379128
1.1.5.3	PS.lightreaction.other electron carrier (ox/red).ferredoxin reductase	3	0.379128
12.1.2	N-metabolism.nitrate metabolism.nitrite reductase	1	0.379128
16.5.1.3.2.1	secondary metabolism.sulfur-containing.glucosinolates.degradation.nitrilespecifier protein.epithiospecifier protein	1	0.379128
29.2.1.2.2.32	protein.synthesis.ribosomal protein.eukaryotic.60S subunit.L32	2	0.379128
1.3.9	PS.calvin cycle.seduheptulose bisphosphatase	1	0.379128
29.2.1.1.1.2.85	protein.synthesis.ribosomal protein.prokaryotic.chloroplast.50S subunit.PSRP5	1	0.379128
21.5.2	redox.peroxiredoxin.PER1	1	0.379128
29.2.1.1.1.1.20	protein.synthesis.ribosomal protein.prokaryotic.chloroplast.30S subunit.S20	1	0.379128
9.6	mitochondrial electron transport / ATP synthesis.cytochrome c	9	0.379128
29.2.1.1.1.2.29	protein.synthesis.ribosomal protein.prokaryotic.chloroplast.50S subunit.L29	1	0.379128
29.2.1.1.1.1.17	protein.synthesis.ribosomal protein.prokaryotic.chloroplast.30S subunit.S17	1	0.379128
16.1.3.3	secondary metabolism.isoprenoids.tocopherol biosynthesis.MPBQ/MSBQ methyltransferase	1	0.379128
13.1.3	amino acid metabolism.synthesis.aspartate family	46	0.379128
29.2.1.1.1.2.19	protein.synthesis.ribosomal protein.prokaryotic.chloroplast.50S subunit.L19	3	0.379128
29.2.1.2.2.18	protein.synthesis.ribosomal protein.eukaryotic.60S subunit.L18	3	0.379128
19.12	tetrapyrrole synthesis.magnesium-protoporphyrin IX monomethyl ester (oxidative) cyclase	1	0.379128
23.3.1.1	nucleotide metabolism.salvage.phosphoribosyltransferases.aprt	5	0.379128
29.2.1.1.1.1.9	protein.synthesis.ribosomal protein.prokaryotic.chloroplast.30S subunit.S9	1	0.379128
18.4.4	Co-factor and vitamine metabolism.pantothenate.pantoate beta-alanine ligase (PANC, pantothenate synthetase)	1	0.379128
27.1.3.13	RNA.processing.3' end processing.CFIm25	2	0.379128
29.5.11.4.3.4	protein.degradation.ubiquitin.E3.SCF.RBX	2	0.379128
16.1.4.1	secondary metabolism.isoprenoids.carotenoids.phytoene synthase	1	0.379128
29.2.1.1.1.2.1	protein.synthesis.ribosomal protein.prokaryotic.chloroplast.50S subunit.L1	1	0.379128
8.1.1.1	TCA / org transformation.TCA.pyruvate DH.E1	5	0.379128
13.1.6.4.3	amino acid metabolism.synthesis.aromatic aa.tyrosine.tyrosine transaminase	1	0.379128
29.2.1.1.1.2.31	protein.synthesis.ribosomal protein.prokaryotic.chloroplast.50S subunit.L31	1	0.379128
29.2.1.1.1.1.6	protein.synthesis.ribosomal protein.prokaryotic.chloroplast.30S subunit.S6	1	0.379128
29.2.1.1.1.2.18	protein.synthesis.ribosomal protein.prokaryotic.chloroplast.50S subunit.L18	1	0.379128
1.2.3	PS.photorespiration.aminotransferases peroxisomal	2	0.379128
34.1.1.2	transport.p- and v-ATPases.H+-transporting two-sector ATPase.subunit C	4	0.379128
29.2.1.1.1.1.31	protein.synthesis.ribosomal protein.prokaryotic.chloroplast.30S subunit.S31	1	0.379128
16.1.1.7	secondary metabolism.isoprenoids.non-mevalonate pathway.HDR	1	0.379128
16.1.1.2	secondary metabolism.isoprenoids.non-mevalonate pathway.DXR	1	0.379128
19.15	tetrapyrrole synthesis.chlorophyll synthase	1	0.379128
19.30	tetrapyrrole synthesis.uroporphyrin-III C-methyltransferase	1	0.379128
29.2.1.1.3.1.21	protein.synthesis.ribosomal protein.prokaryotic.unknown organellar.30S subunit.S21	1	0.379128
17.1.1.1.1	hormone metabolism.abscisic acid.synthesis-degradation.synthesis.zeaxanthin epoxidase	1	0.379128
11.5.2	lipid metabolism.glyceral metabolism.Glycerol-3-phosphate dehydrogenase (NAD+)	4	0.379128
29.2.1.1.1.2.17	protein.synthesis.ribosomal protein.prokaryotic.chloroplast.50S subunit.L17	1	0.379128
1.1.1.3	PS.lightreaction.photosystem II.biogenesis	1	0.379128
11.1.11	lipid metabolism.FA synthesis and FA elongation.fatty acid elongase	5	0.379128
26.3.2	misc.gluco-, galacto- and mannosidases.beta-galactosidase	17	0.379128
25.7	C1-metabolism.GTP cyclohydrolase I	1	0.379128
17.1.3	hormone metabolism.abscisic acid.induced-regulated-responsive-activated	23	0.379128
6.9	gluconeogenesis / glyoxylate cycle.isocitrate lyase	1	0.379128
29.2.1.1.1.1.5	protein.synthesis.ribosomal protein.prokaryotic.chloroplast.30S subunit.S5	1	0.379128
1.1.4.9	PS.lightreaction.ATP synthase.subunit B_ (ATPX)	1	0.379128
11.10.1	lipid metabolism.glycolipid synthesis.MGDG synthase	3	0.379128
19.20	tetrapyrrole synthesis.ferrochelatase	2	0.379128
16.2.1.4	secondary metabolism.phenylpropanoids.lignin biosynthesis.HCT	1	0.379128
29.2.1.1.1.2.28	protein.synthesis.ribosomal protein.prokaryotic.chloroplast.50S subunit.L28	1	0.379128
16.1.4.10	secondary metabolism.isoprenoids.carotenoids.carotenoid cleavage dioxygenase	1	0.379128
16.8.2.1	secondary metabolism.flavonoids.chalcones.naringenin-chalcone synthase	1	0.379128
29.2.1.2.2.81	protein.synthesis.ribosomal protein.eukaryotic.60S subunit.P1	5	0.379128
29.2.1.1.1.2.86	protein.synthesis.ribosomal protein.prokaryotic.chloroplast.50S subunit.PSRP6	1	0.379269
10.8	cell wall.pectin*esterases	75	0.379269
19.13	tetrapyrrole synthesis.divinyl chlorophyllide-a 8-vinyl-reductase	1	0.379269
11.10	lipid metabolism.glycolipid synthesis	7	0.382309
11.2.2	lipid metabolism.FA desaturation.a hydroxylase	2	0.382309
29.2.1.2.1.27	protein.synthesis.ribosomal protein.eukaryotic.40S subunit.S27	4	0.382309
1.3.5	PS.calvin cycle.TPI	1	0.382309
16.5.1.1.4.1	secondary metabolism.sulfur-containing.glucosinolates.synthesis.shared.CYP83B1 phenylacetaldoxime monooxygenase	1	0.382309
17.7.1.3	hormone metabolism.jasmonate.synthesis-degradation.allene oxidase synthase	1	0.382309
29.1.19	protein.aa activation.arginine-tRNA ligase	4	0.382309
16.1.1.5	secondary metabolism.isoprenoids.non-mevalonate pathway.MCS	1	0.382309
11.1.6	lipid metabolism.FA synthesis and FA elongation.enoyl ACP reductase	1	0.382351
9.2.1.2	mitochondrial electron transport / ATP synthesis.NADH-DH.type II.external	4	0.382351
17.1.1.1	hormone metabolism.abscisic acid.synthesis-degradation.synthesis	8	0.384209
29.2.1.1.1.2.10	protein.synthesis.ribosomal protein.prokaryotic.chloroplast.50S subunit.L10	1	0.384209
16.5.1.1.3.3	secondary metabolism.sulfur-containing.glucosinolates.synthesis.indole.indole-3-methyl-desulfoglucosinolate sulfotransferase	1	0.384209
17.1.2	hormone metabolism.abscisic acid.signal transduction	13	0.384209
29.3	protein.targeting	285	0.384209
17.1	hormone metabolism.abscisic acid	57	0.384223
16.8.1.1	secondary metabolism.flavonoids.anthocyanins.leucocyanidin dioxygenase	2	0.384517
16.1.1.6	secondary metabolism.isoprenoids.non-mevalonate pathway.HDS	1	0.385434
17.6	hormone metabolism.gibberelin	50	0.385514
29.2.1.2.2.38	protein.synthesis.ribosomal protein.eukaryotic.60S subunit.L38	2	0.385514
16.5.1.3.1.1	secondary metabolism.sulfur-containing.glucosinolates.degradation.myrosinase.TGG	2	0.385514
11.1.1.2.1	lipid metabolism.FA synthesis and FA elongation.Acetyl CoA Carboxylation.heteromeric Complex.alpha Carboxyltransferase	1	0.385514
29.2.1.2.2.15	protein.synthesis.ribosomal protein.eukaryotic.60S subunit.L15	2	0.385514
29.5.11.1	protein.degradation.ubiquitin.ubiquitin	42	0.385514
17.3.1.2.8	hormone metabolism.brassinosteroid.synthesis-degradation.sterols.DWF1	1	0.386939
22.1.4	polyamine metabolism.synthesis.agmatine deiminase	1	0.386939
10.1	cell wall.precursor synthesis	54	0.386939
11.10.3	lipid metabolism.glycolipid synthesis.UDP-sulfoquinovose synthase	1	0.386939
5.3	fermentation.ADH	1	0.386939
27.3.27	RNA.regulation of transcription.NAC domain transcription factor family	19	0.387156
11.1.1.2.4	lipid metabolism.FA synthesis and FA elongation.Acetyl CoA Carboxylation.heteromeric Complex.Biotin Carboxylase	1	0.387489
29.2.1.99.2	protein.synthesis.ribosomal protein.unknown.large subunit	4	0.387489
26.3.3	misc.gluco-, galacto- and mannosidases.alpha-mannosidase	2	0.390593
11.4	lipid metabolism.TAG synthesis	14	0.390593
16.2.1.9	secondary metabolism.phenylpropanoids.lignin biosynthesis.COMT	1	0.390593
28.1.1.4	DNA.synthesis/chromatin structure.retrotransposon/transposase.hat-like transposase	5	0.390593
35.1.13	not assigned.no ontology.SET domain-containing protein	2	0.390593
23.2.1.3	nucleotide metabolism.degradation.pyrimidine.dihydrouracil dehydrogenase	1	0.390593
2.2.1.3.30	major CHO metabolism.degradation.sucrose.invertases.inhibitors	1	0.390593
25.10	C1-metabolism.formate dehydrogenase	1	0.390593
27.3.46	RNA.regulation of transcription.DNA methyltransferases	10	0.390593
28.1	DNA.synthesis/chromatin structure	347	0.390593
10	cell wall	509	0.390593
30.2.22	signalling.receptor kinases.proline extensin like	17	0.390593
29.3.4.99	protein.targeting.secretory pathway.unspecified	79	0.390593
35.1.40	not assigned.no ontology.glycine rich proteins	75	0.390593
16.1.4.2	secondary metabolism.isoprenoids.carotenoids.phytoene dehydrogenase	1	0.390593
4.1.3	glycolysis.cytosolic branch.glucose-6-phosphate isomerase	1	0.390593
29.2.1.1.1.2.34	protein.synthesis.ribosomal protein.prokaryotic.chloroplast.50S subunit.L34	1	0.390593
27.3.30	RNA.regulation of transcription.Trihelix, Triple-Helix transcription factor family	30	0.390593
29.3.4.4	protein.targeting.secretory pathway.plasma membrane	4	0.390593
16.2.1.1	secondary metabolism.phenylpropanoids.lignin biosynthesis.PAL	4	0.390593
18.6.1	Co-factor and vitamine metabolism.biotin.biotin synthase	1	0.390593
34.1.3	transport.p- and v-ATPases.inhibitor	1	0.390593
31.1	cell.organisation	388	0.390593
3.1.2.2	minor CHO metabolism.raffinose family.raffinose synthases.putative	4	0.390593
13.1.7.6	amino acid metabolism.synthesis.histidine.imidazoleglycerol-phosphate dehydratase	2	0.390593
11.1.10	lipid metabolism.FA synthesis and FA elongation.beta ketoacyl CoA synthase	12	0.390593
34	transport	982	0.390938
25.4	C1-metabolism.5-formyltetrahydrofolate cyclo-ligase	2	0.390938
13.1.5.2	amino acid metabolism.synthesis.serine-glycine-cysteine group.glycine	3	0.390938
25.9	C1-metabolism.dihydroneopterin aldolase	3	0.390938
29.2.2.2.99	protein.synthesis.ribosome biogenesis.Assembly factors.misc	1	0.390938
11.9.4.14	lipid metabolism.lipid degradation.beta-oxidation.enoyl isomerase	1	0.390938
18.3	Co-factor and vitamine metabolism.riboflavin	8	0.390938
30.2.99	signalling.receptor kinases.misc	109	0.390938
29.3.4.1	protein.targeting.secretory pathway.ER	15	0.390938
29.2.1.1.3.2.28	protein.synthesis.ribosomal protein.prokaryotic.unknown organellar.50S subunit.L28	1	0.390938
17.8.1.1.5	hormone metabolism.salicylic acid.synthesis-degradation.synthesis.SA glucosyltransferase ester and ether bond making SGE, SAG	1	0.390938
11.3.1	lipid metabolism.Phospholipid synthesis.1-acylglycerol-3-phosphate O-acyltransferase	5	0.390938
26.17	misc.dynamin	14	0.390938
17.8.1.1	hormone metabolism.salicylic acid.synthesis-degradation.synthesis	3	0.391148
16.1.4.4	secondary metabolism.isoprenoids.carotenoids.lycopene epsilon cyclase	1	0.391148
19.16	tetrapyrrole synthesis.chlorophyll b synthase	1	0.391148
25.8	C1-metabolism.tetrahydrofolate synthase	4	0.392037
11.9.4.13	lipid metabolism.lipid degradation.beta-oxidation.acyl CoA reductase	5	0.392037
11.3.9	lipid metabolism.Phospholipid synthesis.choline monooxygenase	1	0.392037
17.6.1.12	hormone metabolism.gibberelin.synthesis-degradation.GA3 oxidase	3	0.392037
13.1.1.1.4	amino acid metabolism.synthesis.central amino acid metabolism.GABA.gamma-hydroxybutyrate DH	1	0.392037
16.5.1.1.4.2	secondary metabolism.sulfur-containing.glucosinolates.synthesis.shared.alkylthiohydroximate C-S lyase	1	0.392037
13.2.3.2	amino acid metabolism.degradation.aspartate family.threonine	1	0.393896
27.3.13	RNA.regulation of transcription.CCAAT box binding factor family, DR1	3	0.395351
3.5	minor CHO metabolism.others	40	0.396017
23.2	nucleotide metabolism.degradation	45	0.396336
13.1.2.3.3	amino acid metabolism.synthesis.glutamate family.arginine.N-Acetylglutamate-5-P reductase	1	0.396336
34.12	transport.metal	97	0.398738
34.15	transport.potassium	37	0.398738
26.7	misc.oxidases - copper, flavone etc	110	0.398738
29.2.1.2.1.12	protein.synthesis.ribosomal protein.eukaryotic.40S subunit.S12	2	0.398738
17.3.1.1.3	hormone metabolism.brassinosteroid.synthesis-degradation.BRs.CPD	1	0.398738
13.2.7	amino acid metabolism.degradation.histidine	1	0.398738
17.6.1.13	hormone metabolism.gibberelin.synthesis-degradation.GA2 oxidase	5	0.398738
34.1.2	transport.p- and v-ATPases.H+-exporting ATPase	5	0.398738
13.1.4.1.4	amino acid metabolism.synthesis.branched chain group.common.branched-chain amino acid aminotransferase	6	0.398738
10.2.2	cell wall.cellulose synthesis.COBRA	10	0.398738
29.2.1.99.1.4	protein.synthesis.ribosomal protein.unknown.small subunit.S4	1	0.398738
1.3.13	PS.calvin cycle.rubisco interacting	6	0.398738
29.2.1.2.1.5	protein.synthesis.ribosomal protein.eukaryotic.40S subunit.S5	2	0.398738
16.1.3.2	secondary metabolism.isoprenoids.tocopherol biosynthesis.homogentisate phytyltransferase	1	0.401905
16.1.1.4	secondary metabolism.isoprenoids.non-mevalonate pathway.CMK	1	0.402011
30.2.14	signalling.receptor kinases.leucine rich repeat XIV	3	0.403194
10.1.4	cell wall.precursor synthesis.UDP-Glc dehydrogenase (UGD)	5	0.403194
2.1	major CHO metabolism.synthesis	32	0.408858
3.4.2	minor CHO metabolism.myo-inositol.InsP-Kinases	3	0.408858
16.1.3.4	secondary metabolism.isoprenoids.tocopherol biosynthesis.tocopherol cyclase	1	0.40924
3.2.4	minor CHO metabolism.trehalose.trehalase	1	0.40924
2.2.2.10	major CHO metabolism.degradation.starch.laforin like phosphoglucan phosphatase (SEX4)	1	0.411864
23.1.1.10	nucleotide metabolism.synthesis.pyrimidine.CTP synthetase	5	0.411864
23.3.1.3	nucleotide metabolism.salvage.phosphoribosyltransferases.upp	6	0.411864
33.3	development.squamosa promoter binding like (SPL)	17	0.411864
11.5.1	lipid metabolism.glyceral metabolism.glycerol kinase	1	0.412393
11.1.2	lipid metabolism.FA synthesis and FA elongation.Acetyl CoA Transacylase	1	0.412393
29.2.1.2.1.8	protein.synthesis.ribosomal protein.eukaryotic.40S subunit.S8	2	0.413548
18.4.8	Co-factor and vitamine metabolism.pantothenate.pantetheine-phosphate adenylyltransferase (PPAT)	1	0.415258
4.3.10	glycolysis.unclear/dually targeted.aldolase	1	0.416202
2.1.1.3	major CHO metabolism.synthesis.sucrose.FBPase	1	0.416202
3.8.2	minor CHO metabolism.galactose.alpha-galactosidases	4	0.416205
17.3.1.2.4	hormone metabolism.brassinosteroid.synthesis-degradation.sterols.FACKEL	1	0.418281
16.4.3.1	secondary metabolism.N misc.cyanogenic glycosides.cyanase	1	0.418408
29.2.1.1.1.2.9	protein.synthesis.ribosomal protein.prokaryotic.chloroplast.50S subunit.L9	1	0.419398
10.1.12.2	cell wall.precursor synthesis.KDO pathway.KDO-8-Phosphate Synthase	2	0.420531
11.1.9	lipid metabolism.FA synthesis and FA elongation.long chain fatty acid CoA ligase	9	0.421022
11.8.6	lipid metabolism.'exotics' (steroids, squalene etc).cycloartenol synthase	1	0.421407
29.2.1.1.1.2.27	protein.synthesis.ribosomal protein.prokaryotic.chloroplast.50S subunit.L27	3	0.421686
13.1.3.6	amino acid metabolism.synthesis.aspartate family.misc	8	0.424316
13.1.3.6.1	amino acid metabolism.synthesis.aspartate family.misc.homoserine	8	0.424316
30.2.24	signalling.receptor kinases.S-locus glycoprotein like	27	0.424467
17.3.1.2	hormone metabolism.brassinosteroid.synthesis-degradation.sterols	19	0.425762
13.1.6.1.10	amino acid metabolism.synthesis.aromatic aa.chorismate.dehydroquinate/shikimate dehydrogenase	1	0.42666
4.3.4	glycolysis.unclear/dually targeted.phosphofructokinase (PFK)	1	0.429634
19.5	tetrapyrrole synthesis.porphobilinogen deaminase	1	0.429667
3.1.1.2	minor CHO metabolism.raffinose family.galactinol synthases.putative	7	0.429667
16.1.1.3	secondary metabolism.isoprenoids.non-mevalonate pathway.CMS	1	0.430305
10.1.21	cell wall.precursor synthesis.phosphomannomutase	1	0.430305
16.5.1.1.1.3	secondary metabolism.sulfur-containing.glucosinolates.synthesis.aliphatic.methylthioalkylmalate isomerase large subunit (MAM-IL)	1	0.431686
13.1.3.5.3	amino acid metabolism.synthesis.aspartate family.lysine.LL-diaminopimelic acid aminotransferase	1	0.431686
10.7	cell wall.modification	66	0.433731
16.8.3.2	secondary metabolism.flavonoids.dihydroflavonols.flavanone 3-hydroxylase	1	0.433731
11.3.6	lipid metabolism.Phospholipid synthesis.choline-phosphate cytidylyltransferase	2	0.434027
8	TCA / org transformation	78	0.43429
10.1.8	cell wall.precursor synthesis.GER	2	0.43429
29.2.1.2.1.11	protein.synthesis.ribosomal protein.eukaryotic.40S subunit.S11	3	0.435558
16.8.4.2	secondary metabolism.flavonoids.flavonols.flavonol 3-O-glycosyltransferase	1	0.435558
20.1.3	stress.biotic.signalling	27	0.435558
21.1	redox.thioredoxin	70	0.435764
9.7	mitochondrial electron transport / ATP synthesis.cytochrome c oxidase	22	0.435764
1.1.4.7	PS.lightreaction.ATP synthase.delta chain	2	0.440708
23.1.2.8	nucleotide metabolism.synthesis.purine.SAICAR lyase	2	0.441717
35.1.8	not assigned.no ontology.BSD domain-containing protein	7	0.441717
30.2.25	signalling.receptor kinases.wall associated kinase	23	0.441717
10.4.1	cell wall.pectin synthesis.homogalacturonan	1	0.441717
10.4.1.1	cell wall.pectin synthesis.homogalacturonan.Galacturonic Acid Trnasferase	1	0.441717
16.5.1.4	secondary metabolism.sulfur-containing.glucosinolates.transport	1	0.441717
16.5.1.4.1	secondary metabolism.sulfur-containing.glucosinolates.transport.aliphatic	1	0.441717
34.1.1.3	transport.p- and v-ATPases.H+-transporting two-sector ATPase.subunit D	1	0.44293
16.5.1.1.1.8	secondary metabolism.sulfur-containing.glucosinolates.synthesis.aliphatic.UDP-glycosyltransferase	1	0.443261
34.14	transport.unspecified cations	45	0.445834
2.2.2.3	major CHO metabolism.degradation.starch.glucan water dikinase	3	0.445923
11.8.8	lipid metabolism.'exotics' (steroids, squalene etc).squalene synthase	2	0.446388
13.1.5.1.2	amino acid metabolism.synthesis.serine-glycine-cysteine group.serine.phosphoserine aminotransferase	2	0.446388
29.2.1.2.2.12	protein.synthesis.ribosomal protein.eukaryotic.60S subunit.L12	3	0.447437
13.1.6.2.1	amino acid metabolism.synthesis.aromatic aa.phenylalanine and tyrosine.chorismate mutase	3	0.447763
16.5.1.2.1	secondary metabolism.sulfur-containing.glucosinolates.regulation.aliphatic	3	0.45192
35.1.23	not assigned.no ontology.aconitase C-terminal domain-containing protein	1	0.454137
27.1.21	RNA.processing.siRNA methyltransferase	2	0.454851
29.2.1.2.1.515	protein.synthesis.ribosomal protein.eukaryotic.40S subunit.S15A	6	0.459531
30.2.23	signalling.receptor kinases.RKF3 like	2	0.459681
10.4.4	cell wall.pectin synthesis.Xylogalacturonan	1	0.459681
10.4.4.1	cell wall.pectin synthesis.Xylogalacturonan.Xylose Transferase	1	0.459681
23.4.1	nucleotide metabolism.phosphotransfer and pyrophosphatases.adenylate kinase	7	0.462943
30.99	signalling.unspecified	7	0.463953
16.1.3.1	secondary metabolism.isoprenoids.tocopherol biosynthesis.hydroxyphenylpyruvate dioxygenase	1	0.463953
2.1.2.4	major CHO metabolism.synthesis.starch.debranching	2	0.463953
29.1.18	protein.aa activation.glutamine-tRNA ligase	2	0.463953
27.3.34	RNA.regulation of transcription.Orphan family	8	0.463953
13.1.7.3	amino acid metabolism.synthesis.histidine.phosphoribosyl-AMP cyclohydrolase	1	0.463953
5.1	fermentation.LDH	1	0.463953
29.2.1.99	protein.synthesis.ribosomal protein.unknown	13	0.463985
27.3.50	RNA.regulation of transcription.General Transcription	29	0.463985
27.3.8	RNA.regulation of transcription.C2C2(Zn) DOF zinc finger family	37	0.463985
29.7.4	protein.glycosylation.UDP-glucose glycoprotein glucosyltransferase	1	0.463985
26.6	misc.O-methyl transferases	25	0.463985
18.5.2.5	Co-factor and vitamine metabolism.folate & vitamine K.vitamine K.naphthoate synthase	1	0.463985
27.3.70	RNA.regulation of transcription.Silencing Group	4	0.463985
17.6.3	hormone metabolism.gibberelin.induced-regulated-responsive-activated	16	0.464012
4.1.1	glycolysis.cytosolic branch.UGPase	2	0.464012
29.4	protein.postranslational modification	700	0.466658
4.1.13	glycolysis.cytosolic branch.enolase	3	0.468945
29.2.1.2.1.13	protein.synthesis.ribosomal protein.eukaryotic.40S subunit.S13	2	0.468945
16.1.1.1	secondary metabolism.isoprenoids.non-mevalonate pathway.DXS	3	0.469497
13.1.4.1.2	amino acid metabolism.synthesis.branched chain group.common.ketol-acid reductoisomerase	1	0.471326
31.99	cell.unspecified	3	0.471326
4.1.11	glycolysis.cytosolic branch.3-phosphoglycerate kinase (PGK)	1	0.47419
29.2.1.1.3.2.35	protein.synthesis.ribosomal protein.prokaryotic.unknown organellar.50S subunit.L35	3	0.47471
29.1.30	protein.aa activation.pseudouridylate synthase	16	0.474721
29.2.1.2.2.34	protein.synthesis.ribosomal protein.eukaryotic.60S subunit.L34	10	0.474721
6.2	gluconeogenesis / glyoxylate cycle.malate synthase	1	0.474721
17.5.2	hormone metabolism.ethylene.signal transduction	35	0.474721
13.1.2.3.4	amino acid metabolism.synthesis.glutamate family.arginine.acetylornithine aminotransferase	1	0.475389
16.1.2.6	secondary metabolism.isoprenoids.mevalonate pathway.mevalonate diphosphate decarboxylase	2	0.475389
29.2.1.2.2.82	protein.synthesis.ribosomal protein.eukaryotic.60S subunit.P2	5	0.475389
23.1.2.31	nucleotide metabolism.synthesis.purine.GMP synthetase	1	0.475389
23.2.1.5	nucleotide metabolism.degradation.pyrimidine.beta-ureidopropionase	1	0.475996
21.3	redox.heme	5	0.477652
13.1.4.5.1	amino acid metabolism.synthesis.branched chain group.isoleucine specific.threonine ammonia-lyase	1	0.477652
13.1.3.5.4	amino acid metabolism.synthesis.aspartate family.lysine.diaminopimelate epimerase	1	0.477652
16.2.1	secondary metabolism.phenylpropanoids.lignin biosynthesis	40	0.478555
1.2.4.4	PS.photorespiration.glycine cleavage.H protein	3	0.478624
28	DNA	549	0.478624
13.99	amino acid metabolism.misc	5	0.48083
29.2.1.1.3.2.510	protein.synthesis.ribosomal protein.prokaryotic.unknown organellar.50S subunit.L10A	2	0.481535
10.3	cell wall.hemicellulose synthesis	24	0.482464
34.18	transport.unspecified anions	19	0.482464
26.13	misc.acid and other phosphatases	66	0.482464
29.2.1.2.2.31	protein.synthesis.ribosomal protein.eukaryotic.60S subunit.L31	3	0.482464
34.11	transport.NDP-sugars at the ER	7	0.482464
8.1.1.2	TCA / org transformation.TCA.pyruvate DH.E2	4	0.483555
3.1.2.1	minor CHO metabolism.raffinose family.raffinose synthases.known	1	0.483555
13.1.2.3.21	amino acid metabolism.synthesis.glutamate family.arginine.ornithine carbamoyltransferase	1	0.483555
1.2.7	PS.photorespiration.glycerate kinase	1	0.483892
30.7	signalling.14-3-3 proteins	15	0.485596
4.1.6	glycolysis.cytosolic branch.fructose-2,6-bisphosphatase (Fru2,6BisPase)	1	0.485596
27.3.67	RNA.regulation of transcription.putative transcription regulator	162	0.485596
2.1.2	major CHO metabolism.synthesis.starch	24	0.485596
25.3	C1-metabolism.dihydropteridine diphosphokinase	2	0.485596
16.8.5	secondary metabolism.flavonoids.isoflavones	7	0.485596
16.8.5.1	secondary metabolism.flavonoids.isoflavones.isoflavone reductase	7	0.485596
11.8.10	lipid metabolism.'exotics' (steroids, squalene etc).phosphatidylcholinesterol O-acyltransferase	6	0.485596
27.3.53	RNA.regulation of transcription.High mobility group (HMG) family	2	0.485596
6.5	gluconeogenesis / glyoxylate cycle.pyruvate dikinase	1	0.485596
12.2.2	N-metabolism.ammonia metabolism.glutamine synthetase	6	0.485596
27.3.47	RNA.regulation of transcription.ELF3	1	0.485596
13.1.3.6.1.2	amino acid metabolism.synthesis.aspartate family.misc.homoserine.aspartate semialdehyde dehydrogenase	1	0.487212
27.1.3.14	RNA.processing.3' end processing.Clp1	2	0.487212
14.3	S-assimilation.sulfite redox	1	0.487328
3.7	minor CHO metabolism.sugar kinases	2	0.48878
29.2.1.99.2.23	protein.synthesis.ribosomal protein.unknown.large subunit.L23	1	0.488972
29.2.1.1.3.2.1	protein.synthesis.ribosomal protein.prokaryotic.unknown organellar.50S subunit.L1	1	0.488972
16.5.1.2	secondary metabolism.sulfur-containing.glucosinolates.regulation	7	0.488972
3.5.1	minor CHO metabolism.others.Xylose isomerase	1	0.488972
29.2.1.2.2.19	protein.synthesis.ribosomal protein.eukaryotic.60S subunit.L19	4	0.491256
31	cell	794	0.491256
3	minor CHO metabolism	118	0.491256
29.2.1.2.2.1730	protein.synthesis.ribosomal protein.eukaryotic.60S subunit.L7/L30/S12	2	0.491256
23.2.1	nucleotide metabolism.degradation.pyrimidine	5	0.491256
27.1	RNA.processing	295	0.491256
29.3.1	protein.targeting.nucleus	47	0.491256
13.1.6.2	amino acid metabolism.synthesis.aromatic aa.phenylalanine and tyrosine	5	0.491256
13.1.2	amino acid metabolism.synthesis.glutamate family	9	0.491256
29.2.1.2.2.30	protein.synthesis.ribosomal protein.eukaryotic.60S subunit.L30	4	0.491256
10.8.1	cell wall.pectin*esterases.PME	50	0.491256
11.2.1	lipid metabolism.FA desaturation.desaturase	9	0.491256
29.4.1.53	protein.postranslational modification.kinase.receptor like cytoplasmatic kinase III	5	0.491256
13.1.2.3.31	amino acid metabolism.synthesis.glutamate family.arginine.aspartate racemase	1	0.491256
13.1.3.6.1.10	amino acid metabolism.synthesis.aspartate family.misc.homoserine.bifunctional aspartate kinase/homoserine dehydrogenase	1	0.496549
27.3.55	RNA.regulation of transcription.HDA	19	0.499996
2	major CHO metabolism	96	0.499996
34.7	transport.phosphate	28	0.50363
29.2.6	protein.synthesis.ribosomal RNA	1	0.503852
29.2.1.2.2.510	protein.synthesis.ribosomal protein.eukaryotic.60S subunit.L10A	2	0.505028
2.2.1.3.2	major CHO metabolism.degradation.sucrose.invertases.cell wall	3	0.507134
35.1.2	not assigned.no ontology.agenet domain-containing protein	17	0.507134
29.2.1.1.3.1.6	protein.synthesis.ribosomal protein.prokaryotic.unknown organellar.30S subunit.S6	2	0.507134
35.1.21	not assigned.no ontology.epsin N-terminal homology (ENTH) domain-containing protein	23	0.509134
29.1.9	protein.aa activation.valine-tRNA ligase	3	0.509804
16.1.3.5	secondary metabolism.isoprenoids.tocopherol biosynthesis.tocopherol methyltransferase	1	0.510142
4.3.12	glycolysis.unclear/dually targeted.phosphoglycerate mutase	5	0.510142
29.1.1	protein.aa activation.tyrosine-tRNA ligase	3	0.510359
27.3.80	RNA.regulation of transcription.zf-HD	15	0.513823
11.1.8	lipid metabolism.FA synthesis and FA elongation.acyl coa ligase	22	0.513823
13.1.6.5.2	amino acid metabolism.synthesis.aromatic aa.tryptophan.anthranilate phosphoribosyltransferase	2	0.513823
16.1.4.5	secondary metabolism.isoprenoids.carotenoids.lycopene beta cyclase	1	0.513823
29.2.1.2.2.9	protein.synthesis.ribosomal protein.eukaryotic.60S subunit.L9	3	0.513823
18.2	Co-factor and vitamine metabolism.thiamine	6	0.513823
35.1.41	not assigned.no ontology.hydroxyproline rich proteins	67	0.513823
22	polyamine metabolism	14	0.513823
27.3.81	RNA.regulation of transcription.S1FA	3	0.513823
13.1.2.2	amino acid metabolism.synthesis.glutamate family.proline	2	0.513823
13.1.2.2.1	amino acid metabolism.synthesis.glutamate family.proline.delta 1-pyrroline-5-carboxylate synthetase	2	0.513823
11.9.3.2	lipid metabolism.lipid degradation.lysophospholipases.carboxylesterase	7	0.51594
12.2.1	N-metabolism.ammonia metabolism.glutamate synthase	3	0.51594
30.1.2	signalling.in sugar and nutrient physiology.pyruvate dehydrogenase kinase	1	0.516676
23.1.2.9	nucleotide metabolism.synthesis.purine.AICAR transformylase	1	0.517589
16.1.2	secondary metabolism.isoprenoids.mevalonate pathway	16	0.518578
10.3.1	cell wall.hemicellulose synthesis.xyloglucan	1	0.518578
10.3.1.1	cell wall.hemicellulose synthesis.xyloglucan.XXXG galactose Transferase	1	0.518578
29.4.1.56	protein.postranslational modification.kinase.receptor like cytoplasmatic kinase VI	13	0.521737
30.2.8	signalling.receptor kinases.leucine rich repeat VIII	24	0.521737
29.4.1.52	protein.postranslational modification.kinase.receptor like cytoplasmatic kinase II	7	0.52517
29.4.1.61	protein.postranslational modification.kinase.receptor like cytoplasmatic kinase X	7	0.52517
19.6	tetrapyrrole synthesis.uroporphyrinogen III synthase	1	0.52517
9.2.1.3	mitochondrial electron transport / ATP synthesis.NADH-DH.type II.mitochondrial	1	0.526361
11.1.30	lipid metabolism.FA synthesis and FA elongation.pyruvate kinase	2	0.526361
26.25	misc.sulfotransferase	5	0.532506
30.2.18	signalling.receptor kinases.extensin	5	0.532506
34.99	transport.misc	125	0.532506
29.2.1.1.1.2.15	protein.synthesis.ribosomal protein.prokaryotic.chloroplast.50S subunit.L15	1	0.532506
27.3.68	RNA.regulation of transcription.PWWP domain protein	10	0.532934
20.1.7.6.1	stress.biotic.PR-proteins.proteinase inhibitors.trypsin inhibitor	11	0.536198
35.1.14	not assigned.no ontology.S RNA-binding domain-containing protein	3	0.536198
34.18.1	transport.unspecified anions.arsenite-transporting ATPase	2	0.536691
29.2.3.1	protein.synthesis.initiation.deoxyhypusine synthase	1	0.53676
23.3.2.3	nucleotide metabolism.salvage.nucleoside kinases.thymidine kinase	2	0.537511
30.2.1	signalling.receptor kinases.leucine rich repeat I	22	0.537786
13.1.7.9	amino acid metabolism.synthesis.histidine.histidinol dehydrogenase	1	0.537786
10.1.12	cell wall.precursor synthesis.KDO pathway	4	0.537786
13.1.5.1	amino acid metabolism.synthesis.serine-glycine-cysteine group.serine	6	0.537786
23.2.2	nucleotide metabolism.degradation.purine	3	0.537906
30.2.15	signalling.receptor kinases.thaumatin like	3	0.537906
13.2.2	amino acid metabolism.degradation.glutamate family	12	0.53832
1.2.2	PS.photorespiration.glycolate oxydase	5	0.538934
17.3.1	hormone metabolism.brassinosteroid.synthesis-degradation	32	0.538934
17.1.1.1.10	hormone metabolism.abscisic acid.synthesis-degradation.synthesis.9-cis-epoxycarotenoid dioxygenase	5	0.539167
30.2.3	signalling.receptor kinases.leucine rich repeat III	45	0.539167
28.1.1	DNA.synthesis/chromatin structure.retrotransposon/transposase	46	0.539167
30.2.12	signalling.receptor kinases.leucine rich repeat XII	10	0.540427
30.2.8.2	signalling.receptor kinases.leucine rich repeat VIII.VIII-2	15	0.542517
23.5.2	nucleotide metabolism.deoxynucleotide metabolism.pseudouridine synthase	1	0.54284
13.1.6.4.2	amino acid metabolism.synthesis.aromatic aa.tyrosine.prephenate dehydrogenase	1	0.545757
7.1.2	OPP.oxidative PP.6-phosphogluconolactonase	5	0.549985
11.9.4.2	lipid metabolism.lipid degradation.beta-oxidation.acyl CoA DH	8	0.550437
21.2.1.3	redox.ascorbate and glutathione.ascorbate.L-galactose-1-phosphate phosphatase	1	0.550951
4.3	glycolysis.unclear/dually targeted	10	0.551237
35.1.25	not assigned.no ontology.paired amphipathic helix repeat-containing protein	20	0.55336
16.5.1.1.3.2	secondary metabolism.sulfur-containing.glucosinolates.synthesis.indole.CYP79B3 monooxygenase	1	0.553639
29.1.20	protein.aa activation.phenylalanine-tRNA ligase	3	0.554292
29.2.1.1.3.2.99	protein.synthesis.ribosomal protein.prokaryotic.unknown organellar.50S subunit.unknown	2	0.554569
29.2.1.2.1.6	protein.synthesis.ribosomal protein.eukaryotic.40S subunit.S6	2	0.554569
17.3.1.1.5	hormone metabolism.brassinosteroid.synthesis-degradation.BRs.metabolic regulation	3	0.555667
16.2.1.5	secondary metabolism.phenylpropanoids.lignin biosynthesis.C3H	1	0.555667
27.1.3.1	RNA.processing.3' end processing.PAP	4	0.557113
2.2.1	major CHO metabolism.degradation.sucrose	39	0.557416
29.2.1.2.2.527	protein.synthesis.ribosomal protein.eukaryotic.60S subunit.L27A	3	0.557416
29.2.1.2.1.20	protein.synthesis.ribosomal protein.eukaryotic.40S subunit.S20	3	0.560001
29.2.1.99.1.9	protein.synthesis.ribosomal protein.unknown.small subunit.S9	1	0.560001
16.8.2	secondary metabolism.flavonoids.chalcones	11	0.561033
17.3.1.2.99	hormone metabolism.brassinosteroid.synthesis-degradation.sterols.other	9	0.56265
35.1.6	not assigned.no ontology.Toll-Interleukin-Resistance (TIR) domain-containing protein	12	0.564895
13.1.3.6.1.1	amino acid metabolism.synthesis.aspartate family.misc.homoserine.aspartate kinase	4	0.564895
24.3	Biodegradation of Xenobiotics.3-hydroxybutyryl-CoA dehydrogenase	1	0.564895
17.7.1.4	hormone metabolism.jasmonate.synthesis-degradation.allene oxidase cyclase	3	0.564895
29.2.1.99.1.5	protein.synthesis.ribosomal protein.unknown.small subunit.S5	1	0.564895
11.1.15	lipid metabolism.FA synthesis and FA elongation.ACP desaturase	6	0.564895
35.1	not assigned.no ontology	2554	0.564895
3.8	minor CHO metabolism.galactose	6	0.565603
13.1.3.6.1.4	amino acid metabolism.synthesis.aspartate family.misc.homoserine.homoserine kinase	1	0.571113
27.3.19	RNA.regulation of transcription.EIN3-like(EIL) transcription factor family	6	0.573984
16.1.1.10	secondary metabolism.isoprenoids.non-mevalonate pathway.geranylgeranyl pyrophosphate synthase	11	0.577053
18.4.2	Co-factor and vitamine metabolism.pantothenate.3-methyl-2-oxobutanoate hydroxymethyltransferase (KPHMT,PANB)	2	0.577053
35.1.9	not assigned.no ontology.BTB/POZ domain-containing protein	7	0.577223
27.3.66	RNA.regulation of transcription.Psudo ARR transcription factor family	8	0.577223
13.1.6.1.5	amino acid metabolism.synthesis.aromatic aa.chorismate.shikimate kinase	5	0.577223
29.2.1.2.2.11	protein.synthesis.ribosomal protein.eukaryotic.60S subunit.L11	2	0.577223
26.24	misc.GCN5-related N-acetyltransferase	26	0.577223
9.2	mitochondrial electron transport / ATP synthesis.NADH-DH	7	0.577223
9.2.1	mitochondrial electron transport / ATP synthesis.NADH-DH.type II	7	0.577223
29.2.1.2.2.22	protein.synthesis.ribosomal protein.eukaryotic.60S subunit.L22	3	0.577223
17.7.1	hormone metabolism.jasmonate.synthesis-degradation	20	0.577223
29.1.12	protein.aa activation.aspartate-tRNA ligase	3	0.577223
27.3.51	RNA.regulation of transcription.General Transcription, TBP-binding protein	4	0.578523
13.1.2.3.23	amino acid metabolism.synthesis.glutamate family.arginine.argininosuccinate lyase	1	0.579871
23.3.3	nucleotide metabolism.salvage.NUDIX hydrolases	24	0.580539
16.2	secondary metabolism.phenylpropanoids	84	0.580539
23.4	nucleotide metabolism.phosphotransfer and pyrophosphatases	33	0.581063
20.1.5	stress.biotic.regulation of transcription	6	0.582517
27.1.3.2	RNA.processing.3' end processing.CPSF160	1	0.583473
27.3.5	RNA.regulation of transcription.ARR	24	0.584429
11.5	lipid metabolism.glyceral metabolism	6	0.584429
11.1.20	lipid metabolism.FA synthesis and FA elongation.MCD	1	0.584429
18.5	Co-factor and vitamine metabolism.folate & vitamine K	8	0.585708
11.1.4	lipid metabolism.FA synthesis and FA elongation.ACP oxoacyl reductase	1	0.586355
10.1.30.2	ell wall.precursor synthesis.sugar kinases.arabinose-1-kinase	1	0.58637
29.1.17	protein.aa activation.glutamate-tRNA ligase	2	0.587176
27.3.7	RNA.regulation of transcription.C2C2(Zn) CO-like, Constans-like zinc finger family	30	0.589054
10.1.1	cell wall.precursor synthesis.NDP sugar pyrophosphorylase	5	0.591331
13.1.3.4.1	amino acid metabolism.synthesis.aspartate family.methionine.cystathionine gamma-synthase	2	0.592832
29.2.1.1.2.1.29	protein.synthesis.ribosomal protein.prokaryotic.mitochondrion.30S subunit.S29	1	0.592832
27.3.29	RNA.regulation of transcription.TCP transcription factor family	22	0.598032
2.2.1.4	major CHO metabolism.degradation.sucrose.hexokinase	6	0.598926
29.2.1.2.2.36	protein.synthesis.ribosomal protein.eukaryotic.60S subunit.L36	3	0.598926
29.2.1.2.1.25	protein.synthesis.ribosomal protein.eukaryotic.40S subunit.S25	4	0.598926
23.4.3	nucleotide metabolism.phosphotransfer and pyrophosphatases.uridylate kinase	5	0.598926
9.8	mitochondrial electron transport / ATP synthesis.uncoupling protein	2	0.598926
29.2.1.1.3.1	protein.synthesis.ribosomal protein.prokaryotic.unknown organellar.30S subunit	13	0.598926
27.1.3.15	RNA.processing.3' end processing.Pcf11p	4	0.599296
4.1.9	glycolysis.cytosolic branch.non-phosphorylating glyceraldehyde 3-phosphate dehydrogenase (NPGAP-DH)	1	0.60014
27.3.9	RNA.regulation of transcription.C2C2(Zn) GATA transcription factor family	29	0.60014
13.1.5.1.1	amino acid metabolism.synthesis.serine-glycine-cysteine group.serine.phosphoglycerate dehydrogenase	3	0.60014
10.1.12.4	cell wall.precursor synthesis.KDO pathway.CMP-KDO Synthetase	1	0.60014
22.1	polyamine metabolism.synthesis	13	0.60014
27.3.2	RNA.regulation of transcription.Alfin-like	7	0.60014
29.7.8	protein.glycosylation.alpha-1,6-mannosyl-glycoprotein-beta-1,2-N-acetylglucosaminyltransferase(GnTII)	4	0.607099
5	fermentation	14	0.607099
30.4.3	signalling.phosphinositides.bis(5''-nucleosyl)-tetraphosphatase	3	0.607099
30.8	signalling.misc	29	0.615427
18.5.2	Co-factor and vitamine metabolism.folate & vitamine K.vitamine K	7	0.619295
13.1.3.2	amino acid metabolism.synthesis.aspartate family.threonine	2	0.619295
13.1.3.2.1	amino acid metabolism.synthesis.aspartate family.threonine.threonine synthase	2	0.619295
27.3.26	RNA.regulation of transcription.MYB-related transcription factor family	44	0.619295
10.1.1.2	cell wall.precursor synthesis.NDP sugar pyrophosphorylase.GDP fucose and fucokinase	1	0.622091
17.3.2.2	hormone metabolism.brassinosteroid.signal transduction.BZR	6	0.622091
27.3.72	RNA.regulation of transcription.Transcriptional Adaptor Zinc Bundle (TAZ) domain family	1	0.625153
18.1.1	Co-factor and vitamine metabolism.molybdenum cofactor.gephyrin	1	0.627126
29.2.1.1.3.2.15	protein.synthesis.ribosomal protein.prokaryotic.unknown organellar.50S subunit.L15	1	0.631634
29.2.1.2.2.14	protein.synthesis.ribosomal protein.eukaryotic.60S subunit.L14	2	0.633293
8.2.11	TCA / org transformation.other organic acid transformatons.atp-citrate lyase	5	0.633293
13.1.1.3	amino acid metabolism.synthesis.central amino acid metabolism.alanine	7	0.633293
29.2.1.1.3.2.19	protein.synthesis.ribosomal protein.prokaryotic.unknown organellar.50S subunit.L19	2	0.633293
29.2.1.2.2.3	protein.synthesis.ribosomal protein.eukaryotic.60S subunit.L3	2	0.633293
29.2.1.2.1.29	protein.synthesis.ribosomal protein.eukaryotic.40S subunit.S29	3	0.63615
34.19.4	transport.Major Intrinsic Proteins.SIP	3	0.63615
17.3.1.2.6	hormone metabolism.brassinosteroid.synthesis-degradation.sterols.DWF7	2	0.637245
6.3	gluconeogenesis / glyoxylate cycle.Malate DH	2	0.640023
17.3.1.1.2	hormone metabolism.brassinosteroid.synthesis-degradation.BRs.DWF4	1	0.640023
10.6.3	cell wall.degradation.pectate lyases and polygalacturonases	104	0.640023
18.12	Co-factor and vitamine metabolism.NADH kinase	1	0.640023
29.2.1.99.2.18	protein.synthesis.ribosomal protein.unknown.large subunit.L18	1	0.640023
16.1.2.5	secondary metabolism.isoprenoids.mevalonate pathway.phosphomevalonate kinase	1	0.640023
27.3.61	RNA.regulation of transcription.NPR1/NIM1	1	0.640108
34.23	transport.hormones	1	0.640777
34.23.1	transport.hormones.auxin	1	0.640777
20.2.4	stress.abiotic.touch/wounding	15	0.640777
29.2.1.1.3.2.4	protein.synthesis.ribosomal protein.prokaryotic.unknown organellar.50S subunit.L4	1	0.644183
11.9.3.3	lipid metabolism.lipid degradation.lysophospholipases.glycerophosphodiester phosphodiesterase	13	0.644183
26.3	misc.gluco-, galacto- and mannosidases	100	0.644947
20.2.2	stress.abiotic.cold	20	0.646215
18.1	Co-factor and vitamine metabolism.molybdenum cofactor	6	0.646215
30.2.10	signalling.receptor kinases.leucine rich repeat X	11	0.646215
29.2.1.1.1.2.24	protein.synthesis.ribosomal protein.prokaryotic.chloroplast.50S subunit.L24	2	0.647009
16.8	secondary metabolism.flavonoids	87	0.647009
17.3.1.1.4	hormone metabolism.brassinosteroid.synthesis-degradation.BRs.BR6OX	1	0.647009
20.2.3	stress.abiotic.drought/salt	72	0.647917
19.3	tetrapyrrole synthesis.GSA	2	0.648458
8.2.4	TCA / org transformation.other organic acid transformatons.IDH	3	0.648458
34.10	transport.nucleotides	21	0.648458
18.4.7	Co-factor and vitamine metabolism.pantothenate.phosphopantothenoylcysteine decarboxylase (PPCDC)	2	0.648458
27.3.39	RNA.regulation of transcription.AtSR Transcription Factor family	6	0.649429
29.2.1.2.2.29	protein.synthesis.ribosomal protein.eukaryotic.60S subunit.L29	2	0.650279
35.1.42	not assigned.no ontology.proline rich family	50	0.6507
14.5	S-assimilation.sulfite oxidase	1	0.653433
13.1.5.1.3	amino acid metabolism.synthesis.serine-glycine-cysteine group.serine.phosphoserine phosphatase	1	0.653717
16.5.1.3	secondary metabolism.sulfur-containing.glucosinolates.degradation	16	0.653722
35.1.26	not assigned.no ontology.DC1 domain containing protein	121	0.656239
2.1.2.60	major CHO metabolism.synthesis.starch.ADP Glucose Phosphorylase	1	0.659356
23.1.1.1	nucleotide metabolism.synthesis.pyrimidine.carbamoyl phosphate synthetase	2	0.659559
27.3.16	RNA.regulation of transcription.CCAAT box binding factor family, HAP5	13	0.660216
10.5.1.2	cell wall.cell wall proteins.AGPs.AGP Fucosyltransferase	2	0.661178
26.3.5	misc.gluco-, galacto- and mannosidases.glycosyl hydrolase family 5	5	0.661178
29.2.1.1.3.2.30	protein.synthesis.ribosomal protein.prokaryotic.unknown organellar.50S subunit.L30	1	0.663054
17.3.1.2.7	hormone metabolism.brassinosteroid.synthesis-degradation.sterols.DWF5	1	0.663054
11.3.10	lipid metabolism.Phospholipid synthesis.(S)-coclaurine-N-methyltransferase	2	0.665111
27.1.2	RNA.processing.RNA helicase	33	0.667161
27.3.21	RNA.regulation of transcription.GRAS transcription factor family	8	0.667216
27.3.84	RNA.regulation of transcription.BBR/BPC	7	0.667646
10.1.2	cell wall.precursor synthesis.UGE	4	0.667646
18.5.2.8	Co-factor and vitamine metabolism.folate & vitamine K.vitamine K.2-phytyl-1,4-naphthoquinone methyltransferase	2	0.669124
22.2	polyamine metabolism.degradation	1	0.669804
22.2.1	polyamine metabolism.degradation.polyamin oxidase	1	0.669804
29.2.1.99.1	protein.synthesis.ribosomal protein.unknown.small subunit	3	0.669804
27.3.58	RNA.regulation of transcription.LUG	1	0.673053
12.2.1.1	N-metabolism.ammonia metabolism.glutamate synthase.ferredoxin dependent	2	0.673601
13.2.6.2	amino acid metabolism.degradation.aromatic aa.tyrosine	7	0.673601
17.5	hormone metabolism.ethylene	96	0.674486
13.1.2.3.22	amino acid metabolism.synthesis.glutamate family.arginine.arginosuccinate synthase	1	0.677225
4.1.8	glycolysis.cytosolic branch.glyceraldehyde 3-phosphate dehydrogenase (GAP-DH)	2	0.677225
31.3	cell.cycle	121	0.677225
17.3.2.1	hormone metabolism.brassinosteroid.signal transduction.BRI	6	0.677225
23.1.2.3	nucleotide metabolism.synthesis.purine.GAR transformylase	1	0.677225
23.5.3	nucleotide metabolism.deoxynucleotide metabolism.cytosine deaminase	5	0.677225
17.3	hormone metabolism.brassinosteroid	50	0.680655
12.2.1.2	N-metabolism.ammonia metabolism.glutamate synthase.NADH dependent	1	0.681917
23.5.1	nucleotide metabolism.deoxynucleotide metabolism.dihydrofolate reductase-thymidylate synthase	1	0.682016
34.30	transport.H+ transporting pyrophosphatase	3	0.682685
11.9.3.4	lipid metabolism.lipid degradation.lysophospholipases.phospholipase A2	4	0.682685
29.2.1.1.2.1.10	protein.synthesis.ribosomal protein.prokaryotic.mitochondrion.30S subunit.S10	1	0.684161
11.9.4.3	lipid metabolism.lipid degradation.beta-oxidation.enoyl CoA hydratase	9	0.684161
28.2	DNA.repair	74	0.68506
29.2.1.1.3.2.1712	protein.synthesis.ribosomal protein.prokaryotic.unknown organellar.50S subunit.L7/L12	2	0.686764
29.2.1.1.3.2.12	protein.synthesis.ribosomal protein.prokaryotic.unknown organellar.50S subunit.L12	1	0.686764
17.6.2	hormone metabolism.gibberelin.signal transduction	7	0.686764
27.3.1	RNA.regulation of transcription.ABI3/VP1-related B3-domain-containing transcription factor family	11	0.686764
27.1.3.5	RNA.processing.3' end processing.CPSF73b	1	0.686764
3.1.2	minor CHO metabolism.raffinose family.raffinose synthases	5	0.687099
20.1.4	stress.biotic.kinases	1	0.687099
26.26	misc.aminotransferases	4	0.688484
26.26.1	misc.aminotransferases.aminotransferase class IV family protein	4	0.688484
27.3.18	RNA.regulation of transcription.E2F/DP transcription factor family	8	0.689514
13.1.6.5.3	amino acid metabolism.synthesis.aromatic aa.tryptophan.phosphoribosyanthranilate isomerase	4	0.690141
18.5.2.1	Co-factor and vitamine metabolism.folate & vitamine K.vitamine K.isochorismate synthase	2	0.691564
8.2.9	TCA / org transformation.other organic acid transformatons.cyt MDH	6	0.69197
29.4.1.59	protein.postranslational modification.kinase.receptor like cytoplasmatic kinase IX	19	0.692193
29.2.2.1	protein.synthesis.ribosome biogenesis.export from nucleus	7	0.692193
2.1.1.2	major CHO metabolism.synthesis.sucrose.SPP	4	0.692193
29.2.2	protein.synthesis.ribosome biogenesis	82	0.692193
29.2.1.1.2.1.31	protein.synthesis.ribosomal protein.prokaryotic.mitochondrion.30S subunit.S31	1	0.692193
8.2.3	TCA / org transformation.other organic acid transformatons.aconitase	2	0.692193
26.21	misc.protease inhibitor/seed storage/lipid transfer protein (LTP) family protein	88	0.692193
4.3.16	glycolysis.unclear/dually targeted.phospho-enol-pyruvate carboxylase kinase (PEPCK)	1	0.692193
23.1.2.6	nucleotide metabolism.synthesis.purine.AIR carboxylase	2	0.692193
18.11	Co-factor and vitamine metabolism.lipoic acid	2	0.692193
13.1.7.2	amino acid metabolism.synthesis.histidine.bifunctional phosphoribosyl-ATP diphosphatase and phosphoribosyl-AMP cyclohydrolase	1	0.692193
10.8.99	cell wall.pectin*esterases.misc	14	0.692467
17.2.1	hormone metabolism.auxin.synthesis-degradation	14	0.692467
10.5	cell wall.cell wall proteins	91	0.692467
29.2.1.1.2.1	protein.synthesis.ribosomal protein.prokaryotic.mitochondrion.30S subunit	8	0.692467
23.5	nucleotide metabolism.deoxynucleotide metabolism	12	0.692578
29.5.11.2	protein.degradation.ubiquitin.E1	7	0.697082
18.13	Co-factor and vitamine metabolism.isochorismatase	1	0.697459
30.2.7	signalling.receptor kinases.leucine rich repeat VII	10	0.698839
26.4	misc.beta 1,3 glucan hydrolases	64	0.698839
22.1.2	polyamine metabolism.synthesis.SAM decarboxylase	4	0.698839
27.3.49	RNA.regulation of transcription.GeBP like	14	0.698839
27.3.99	RNA.regulation of transcription.unclassified	308	0.698839
29.2.1.2.1.23	protein.synthesis.ribosomal protein.eukaryotic.40S subunit.S23	2	0.698839
29.2.1.2.2.27	protein.synthesis.ribosomal protein.eukaryotic.60S subunit.L27	3	0.702604
27.3.35	RNA.regulation of transcription.bZIP transcription factor family	71	0.702604
21.1.1	redox.thioredoxin.PDIL	13	0.702604
26.14	misc.oxygenases	7	0.702604
10.1.12.1	cell wall.precursor synthesis.KDO pathway.arabinose-5-phosphate isomerase	1	0.702604
5.2	fermentation.PDC	5	0.702604
29.2.1.1.3.2.33	protein.synthesis.ribosomal protein.prokaryotic.unknown organellar.50S subunit.L33	2	0.702604
29.2.1.2.2.23	protein.synthesis.ribosomal protein.eukaryotic.60S subunit.L23	3	0.702604
26.4.1	misc.beta 1,3 glucan hydrolases.glucan endo-1,3-beta-glucosidase	38	0.702604
13.1.1.1.1	amino acid metabolism.synthesis.central amino acid metabolism.GABA.Glutamate decarboxylase	5	0.703283
2.1.1	major CHO metabolism.synthesis.sucrose	8	0.703586
25.1	C1-metabolism.glycine hydroxymethyltransferase	7	0.704688
34.16	transport.ABC transporters and multidrug resistance systems	126	0.704688
8.2.99	TCA / org transformation.other organic acid transformatons.misc	1	0.704688
11.1.1.1	lipid metabolism.FA synthesis and FA elongation.Acetyl CoA Carboxylation.homomeric Enzyme	2	0.704688
29.2.1.2.1.26	protein.synthesis.ribosomal protein.eukaryotic.40S subunit.S26	3	0.704688
23.5.5	nucleotide metabolism.deoxynucleotide metabolism.dUTP diphosphatase	1	0.704688
29.2.1.2.2.523	protein.synthesis.ribosomal protein.eukaryotic.60S subunit.L23A	2	0.704688
7.2.4	OPP.non-reductive PP.ribose 5-phosphate isomerase	3	0.704688
16.4.2	secondary metabolism.N misc.betaine	3	0.704688
16.4.2.1	secondary metabolism.N misc.betaine.betaine-aldehyde dehydrogenase	3	0.704688
29.2.1.1.3.1.18	protein.synthesis.ribosomal protein.prokaryotic.unknown organellar.30S subunit.S18	1	0.704688
17.6.1.3	hormone metabolism.gibberelin.synthesis-degradation.ent-kaurene oxidase	1	0.704688
29.2.1.1.3.2.14	protein.synthesis.ribosomal protein.prokaryotic.unknown organellar.50S subunit.L14	2	0.704688
20.2	stress.abiotic	423	0.705777
35.1.19	not assigned.no ontology.C2 domain-containing protein	45	0.706751
23.2.1.4	nucleotide metabolism.degradation.pyrimidine.dihydropyrimidinase	1	0.707844
3.2.2	minor CHO metabolism.trehalose.TPP	10	0.707844
27.3.57	RNA.regulation of transcription.JUMONJI family	14	0.708396
29.2.1.1.3.2.25	protein.synthesis.ribosomal protein.prokaryotic.unknown organellar.50S subunit.L25	1	0.708783
11.1.13	lipid metabolism.FA synthesis and FA elongation.acyl-CoA binding protein	6	0.708985
29.2.1.1.1.2.22	protein.synthesis.ribosomal protein.prokaryotic.chloroplast.50S subunit.L22	2	0.708985
17	hormone metabolism	512	0.70916
17.6.1.1	hormone metabolism.gibberelin.synthesis-degradation.copalyl diphosphate synthase	1	0.711633
29.2.2.50	protein.synthesis.ribosome biogenesis.BRIX	6	0.711928
16.8.4	secondary metabolism.flavonoids.flavonols	19	0.712556
10.3.2	cell wall.hemicellulose synthesis.glucuronoxylan	9	0.712809
11.3	lipid metabolism.Phospholipid synthesis	54	0.712852
29.2.1.2.2.24	protein.synthesis.ribosomal protein.eukaryotic.60S subunit.L24	3	0.713956
29.2.2.3	protein.synthesis.ribosome biogenesis.Pre-rRNA processing and modifications	58	0.714478
17.6.1	hormone metabolism.gibberelin.synthesis-degradation	27	0.714478
21.2.1.1	redox.ascorbate and glutathione.ascorbate.GME	1	0.714478
23.1.1.2	nucleotide metabolism.synthesis.pyrimidine.aspartate transcarbamoylase	1	0.716513
29.2.1.1.3.2.36	protein.synthesis.ribosomal protein.prokaryotic.unknown organellar.50S subunit.L36	1	0.716639
29.7.13	protein.glycosylation.alpha-1,4-fucosyltransferase(alpha-1,4-FucT)	1	0.71973
29.1.7	protein.aa activation.alanine-tRNA ligase	3	0.71973
29.1.15	protein.aa activation.proline-tRNA ligase	2	0.71973
4.2.8	glycolysis.plastid branch.glyceraldehyde 3-phosphate dehydrogenase (GAP-DH)	2	0.71973
27.3.52	RNA.regulation of transcription.Global transcription factor group	15	0.720748
13.1.2.3.2	amino acid metabolism.synthesis.glutamate family.arginine.acetylglutamate kinase	1	0.723385
13.2.6	amino acid metabolism.degradation.aromatic aa	20	0.726023
18.4.1	Co-factor and vitamine metabolism.pantothenate.branched-chain amino acid aminotransferase	4	0.726023
28.99	DNA.unspecified	128	0.726023
13.2.4.1	amino acid metabolism.degradation.branched chain group.shared	8	0.726023
3.2.3	minor CHO metabolism.trehalose.potential TPS/TPP	6	0.726023
29.4.1.54	protein.postranslational modification.kinase.receptor like cytoplasmatic kinase IV	3	0.726023
29.2.1.99.2.1185	protein.synthesis.ribosomal protein.unknown.large subunit.L18/L5	2	0.727623
12.3	N-metabolism.N-degradation	4	0.727713
12.3.1	N-metabolism.N-degradation.glutamate dehydrogenase	4	0.727713
2.2.2.8	major CHO metabolism.degradation.starch.ISA3	1	0.727713
12	N-metabolism	23	0.727775
2.2.2.2	major CHO metabolism.degradation.starch.starch phosphorylase	2	0.729073
34.22	transport.cyclic nucleotide or calcium regulated channels	19	0.729073
29.5.11.4.6	protein.degradation.ubiquitin.E3.DCX	1	0.729073
29.2.1.2.1.3	protein.synthesis.ribosomal protein.eukaryotic.40S subunit.S3	3	0.729073
29.5.11.4.5	protein.degradation.ubiquitin.E3.BTB/POZ Cullin3	14	0.729073
18.5.2.7	Co-factor and vitamine metabolism.folate & vitamine K.vitamine K.DHNA Phytyltransferase	1	0.729378
29.2.1.1.2.1.14	protein.synthesis.ribosomal protein.prokaryotic.mitochondrion.30S subunit.S14	1	0.730465
16.8.2.2	secondary metabolism.flavonoids.chalcones.chalcone isomerase	1	0.730465
21.5	redox.peroxiredoxin	10	0.730863
23.1.2.7	nucleotide metabolism.synthesis.purine.SAICAR synthetase	1	0.730863
11.3.4	lipid metabolism.Phospholipid synthesis.CDP-diacylglycerol-inositol 3-phosphatidyltransferase	2	0.730863
16.5.1.1.1.12	secondary metabolism.sulfur-containing.glucosinolates.synthesis.aliphatic.benzoate-CoA ligase	1	0.730863
29.2.5	protein.synthesis.release	11	0.730863
27.1.19	RNA.processing.ribonucleases	51	0.730863
29.2.2.3.99	protein.synthesis.ribosome biogenesis.Pre-rRNA processing and modifications.misc	9	0.732086
18.2.2	Co-factor and vitamine metabolism.thiamine.hydroxymethylpyrimidine kinase	1	0.732086
2.2.2.9	major CHO metabolism.degradation.starch.limit dextrinase/ pullulanase	1	0.732346
10.1.1.20	cell wall.precursor synthesis.NDP sugar pyrophosphorylase.multiple NDP-Sugars	1	0.732911
29.2.2.2	protein.synthesis.ribosome biogenesis.Assembly factors	6	0.732911
11.1.12	lipid metabolism.FA synthesis and FA elongation.ACP protein	8	0.732911
29.2.1.2.1.21	protein.synthesis.ribosomal protein.eukaryotic.40S subunit.S21	3	0.733395
30.9	signalling.lipids	6	0.735681
7.1	OPP.oxidative PP	18	0.735917
29.2.2.3.1	protein.synthesis.ribosome biogenesis.Pre-rRNA processing and modifications.snoRNPs	14	0.737164
21.2.1.4	redox.ascorbate and glutathione.ascorbate.L-galactose dehydrogenase	1	0.737164
22.1.6	polyamine metabolism.synthesis.spermidine synthase	3	0.737164
29.2.1.2.1.7	protein.synthesis.ribosomal protein.eukaryotic.40S subunit.S7	3	0.737938
29.2.99	protein.synthesis.misc	5	0.737938
11.5.3	lipid metabolism.glyceral metabolism.FAD-dependent glycerol-3-phosphate dehydrogenase	1	0.737938
19.32	tetrapyrrole synthesis.sirohydrochlorin ferrochelatase	1	0.737938
11.8.1.2	lipid metabolism.'exotics' (steroids, squalene etc).sphingolipids.serine C-palmitoyltransferase	3	0.737938
27.3.10	RNA.regulation of transcription.C2C2(Zn) YABBY family	3	0.738028
29.5.11.4.5.1	protein.degradation.ubiquitin.E3.BTB/POZ Cullin3.Cullin3	2	0.741401
13.1.5.2.2	amino acid metabolism.synthesis.serine-glycine-cysteine group.glycine.glycine transaminase	1	0.741401
30.4.4	signalling.phosphinositides.phosphoinositide phospholipase C	9	0.742282
30.2.21	signalling.receptor kinases.lysine motif	4	0.742612
26.27	misc.calcineurin-like phosphoesterase family protein	7	0.742612
7.2.3	OPP.non-reductive PP.ribulose-phosphate 3-epimerase	2	0.744748
3.1.3	minor CHO metabolism.raffinose family.stachyose synthases	1	0.744925
17.8.1.1.4	hormone metabolism.salicylic acid.synthesis-degradation.synthesis.SA glucosyltransferase ether bond making SAG	1	0.747785
11.9.2.1	lipid metabolism.lipid degradation.lipases.triacylglycerol lipase	29	0.748439
29.2.1.1.1.2.3	protein.synthesis.ribosomal protein.prokaryotic.chloroplast.50S subunit.L3	2	0.748439
11.3.2	lipid metabolism.Phospholipid synthesis.choline kinase	4	0.748439
29.2.1.2.1.4	protein.synthesis.ribosomal protein.eukaryotic.40S subunit.S4	3	0.750326
13.1.6.1.7	amino acid metabolism.synthesis.aromatic aa.chorismate.chorismate synthase	1	0.753879
10.1.10	cell wall.precursor synthesis.UDP-glucose 4,6-dehydratase	3	0.753879
11.10.4	lipid metabolism.glycolipid synthesis.sulfolipid synthase	1	0.753879
13.1.7.7	amino acid metabolism.synthesis.histidine.histidinol-phosphate aminotransferase	2	0.753879
29.2.1.1.2.2.37	protein.synthesis.ribosomal protein.prokaryotic.mitochondrion.50S subunit.L37	2	0.753879
29.2.1.2.2.37	protein.synthesis.ribosomal protein.eukaryotic.60S subunit.L37	3	0.753879
29.2.2.3.5	protein.synthesis.ribosome biogenesis.Pre-rRNA processing and modifications.DExD-box helicases	13	0.753879
13.1.3.1	amino acid metabolism.synthesis.aspartate family.asparagine	3	0.753879
13.1.3.1.1	amino acid metabolism.synthesis.aspartate family.asparagine.asparagine synthetase	3	0.753879
29.2.1.1.2.1.11	protein.synthesis.ribosomal protein.prokaryotic.mitochondrion.30S subunit.S11	1	0.754528
10.6.1	cell wall.degradation.cellulases and beta -1,4-glucanases	13	0.754528
2.2.1.1	major CHO metabolism.degradation.sucrose.fructokinase	10	0.755289
29.2.1.2.2.16	protein.synthesis.ribosomal protein.eukaryotic.60S subunit.L16	2	0.759319
29.5.11.4.4	protein.degradation.ubiquitin.E3.APC	3	0.762965
11.2.4	lipid metabolism.FA desaturation.omega 6 desaturase	2	0.763331
29.1.3	protein.aa activation.threonine-tRNA ligase	4	0.763641
34.1.1.6	transport.p- and v-ATPases.H+-transporting two-sector ATPase.subunit H	1	0.764001
19.21	tetrapyrrole synthesis.heme oxygenase	3	0.765396
34.21	transport.calcium	22	0.765396
34.4	transport.nitrate	13	0.765694
29.2.1.2.2.6	protein.synthesis.ribosomal protein.eukaryotic.60S subunit.L6	4	0.766316
4.1.12	glycolysis.cytosolic branch.phosphoglycerate mutase	8	0.76921
29.2.1.1.3.1.5	protein.synthesis.ribosomal protein.prokaryotic.unknown organellar.30S subunit.S5	1	0.76921
30.2.27	signalling.receptor kinases.C-Lectin	1	0.76921
14.1	S-assimilation.ATPS	4	0.76921
10.5.2	cell wall.cell wall proteins.proline rich proteins	4	0.76921
11.9.2	lipid metabolism.lipid degradation.lipases	43	0.76921
16.5.1.1.2	secondary metabolism.sulfur-containing.glucosinolates.synthesis.aromatic	1	0.76921
16.5.1.1.2.1	secondary metabolism.sulfur-containing.glucosinolates.synthesis.aromatic.CYP79A2 monooxygenase	1	0.76921
27.3.64	RNA.regulation of transcription.PHOR1	11	0.76921
34.6	transport.sulphate	12	0.76921
29.2.1.1.3.2.9	protein.synthesis.ribosomal protein.prokaryotic.unknown organellar.50S subunit.L9	1	0.76921
17.7.1.10	hormone metabolism.jasmonate.synthesis-degradation.jasmonate-O-methyltransferase	1	0.771751
8.3	TCA / org transformation.carbonic anhydrases	14	0.775052
29.5.11.4.5.2	protein.degradation.ubiquitin.E3.BTB/POZ Cullin3.BTB/POZ	11	0.77562
16.99	secondary metabolism.unspecified	4	0.776306
16.5.1.1.3.4	secondary metabolism.sulfur-containing.glucosinolates.synthesis.indole.cytochrome P450 monooxygenase	1	0.776348
27.1.3.17	RNA.processing.3' end processing.PabN	2	0.776618
10.1.7	cell wall.precursor synthesis.GMD	2	0.776618
29.2.1	protein.synthesis.ribosomal protein	385	0.780076
23.1.2	nucleotide metabolism.synthesis.purine	17	0.780705
7.3	OPP.electron transfer	3	0.780705
25.5	C1-metabolism.Methylenetetrahydrofolate dehydrogenase & Methenyltetrahydrofolate cyclohydrolase	4	0.781079
35.1.17	not assigned.no ontology.transcription factor jumonji (jmjC) domain-containing protein	1	0.781079
17.4.1	hormone metabolism.cytokinin.synthesis-degradation	18	0.781079
29.2.1.1.1.1.83	protein.synthesis.ribosomal protein.prokaryotic.chloroplast.30S subunit.PSRP3	2	0.781968
16.2.1.10	secondary metabolism.phenylpropanoids.lignin biosynthesis.CAD	8	0.781968
17.3.2.99	hormone metabolism.brassinosteroid.signal transduction.other	5	0.783502
29.2.1.1.3.1.4	protein.synthesis.ribosomal protein.prokaryotic.unknown organellar.30S subunit.S4	1	0.783868
34.13	transport.peptides and oligopeptides	61	0.786401
27.3.60	RNA.regulation of transcription.NIN-like bZIP-related family	11	0.787842
29.2.1.2.2.35	protein.synthesis.ribosomal protein.eukaryotic.60S subunit.L35	4	0.788422
11.9.4.9	lipid metabolism.lipid degradation.beta-oxidation.multifunctional	2	0.788657
23.4.2	nucleotide metabolism.phosphotransfer and pyrophosphatases.guanylate kinase	3	0.788657
13.2.3.5	amino acid metabolism.degradation.aspartate family.lysine	4	0.788657
34.1.1.1	transport.p- and v-ATPases.H+-transporting two-sector ATPase.subunit B	3	0.788657
17.5.3	hormone metabolism.ethylene.induced-regulated-responsive-activated	24	0.788707
2.2.2.1	major CHO metabolism.degradation.starch.starch cleavage	11	0.788973
17.3.3	hormone metabolism.brassinosteroid.induced-regulated-responsive-activated	1	0.788973
23.1.1.4	nucleotide metabolism.synthesis.pyrimidine.dihydroorotate dehydrogenase	1	0.788973
17.7.2	hormone metabolism.jasmonate.signal transduction	2	0.789122
16.1.2.8	secondary metabolism.isoprenoids.mevalonate pathway.geranyl diphosphate synthase	2	0.789536
11.8.1	lipid metabolism.'exotics' (steroids, squalene etc).sphingolipids	27	0.790036
10.2	cell wall.cellulose synthesis	51	0.790238
17.5.1	hormone metabolism.ethylene.synthesis-degradation	37	0.790238
27.3.12	RNA.regulation of transcription.C3H zinc finger family	31	0.790238
4.1.5	glycolysis.cytosolic branch.pyrophosphate-fructose-6-P phosphotransferase	4	0.790238
28.1.1.7	DNA.synthesis/chromatin structure.retrotransposon/transposase.mutator-like transposase	1	0.790238
17.3.1.1.99	hormone metabolism.brassinosteroid.synthesis-degradation.BRs.other	3	0.790238
11.9.3.5	lipid metabolism.lipid degradation.lysophospholipases.phosphoinositide phospholipase C	6	0.790238
27.3.37	RNA.regulation of transcription.AS2,Lateral Organ Boundaries Gene Family	42	0.790573
4.2.4	glycolysis.plastid branch.phosphofructokinase (PFK)	3	0.790573
11.8.7	lipid metabolism.'exotics' (steroids, squalene etc).trans-2-enoyl-CoA reductase (NADPH)	1	0.792217
34.1.1.4	transport.p- and v-ATPases.H+-transporting two-sector ATPase.subunit E	2	0.792419
10.1.9	cell wall.precursor synthesis.MUR4	3	0.792419
4.2	glycolysis.plastid branch	13	0.792419
11.3.8	lipid metabolism.Phospholipid synthesis.phosphatidylserine decarboxylase	3	0.792484
16.1.5	secondary metabolism.isoprenoids.terpenoids	38	0.792484
29.1.16	protein.aa activation.cysteine-tRNA ligase	3	0.792484
29.5.1	protein.degradation.subtilases	55	0.792484
29.1.21	protein.aa activation.histidine-tRNA ligase	2	0.792484
21.99	redox.misc	6	0.793341
8.1.4	TCA / org transformation.TCA.IDH	6	0.794447
17.3.1.2.5	hormone metabolism.brassinosteroid.synthesis-degradation.sterols.HYD1	1	0.794447
23.3.2	nucleotide metabolism.salvage.nucleoside kinases	8	0.79481
30.4.5	signalling.phosphinositides.inositol-1,3,4-trisphosphate 5/6-kinase	4	0.79481
27.3.63	RNA.regulation of transcription.PHD finger transcription factor	10	0.79481
23.1.1.5	nucleotide metabolism.synthesis.pyrimidine.orotate phosphoribosyltransferase	1	0.795012
13.1.7.4	amino acid metabolism.synthesis.histidine.N'-5'-phosphoribosyl-formimino-5-aminoimidazole-4-carboxamide ribonucleotide isomerase	1	0.798966
23.1.2.5	nucleotide metabolism.synthesis.purine.AIR synthase	1	0.802945
13.1.3.4.11	amino acid metabolism.synthesis.aspartate family.methionine.S-adenosylmethionine synthetase	2	0.802945
17.2.2	hormone metabolism.auxin.signal transduction	23	0.802945
2.1.1.1	major CHO metabolism.synthesis.sucrose.SPS	3	0.803015
29.2.1.1.1.2.11	protein.synthesis.ribosomal protein.prokaryotic.chloroplast.50S subunit.L11	3	0.804923
23.1.2.20	nucleotide metabolism.synthesis.purine.adenylosuccinate synthase	1	0.804923
29.5.11.4.99	protein.degradation.ubiquitin.E3.unspecified	3	0.804923
16.8.3	secondary metabolism.flavonoids.dihydroflavonols	27	0.808169
30.2.20	signalling.receptor kinases.wheat LRK10 like	11	0.808557
30.11.1	signalling.light.COP9 signalosome	11	0.808557
11.9.3.1	lipid metabolism.lipid degradation.lysophospholipases.phospholipase D	12	0.808557
26.22	misc.short chain dehydrogenase/reductase (SDR)	59	0.808808
13.1.6.3	amino acid metabolism.synthesis.aromatic aa.phenylalanine	6	0.808876
13.1.6.3.1	amino acid metabolism.synthesis.aromatic aa.phenylalanine.arogenate dehydratase / prephenate dehydratase	6	0.808876
21.2.1.5	redox.ascorbate and glutathione.ascorbate.L-Galactono-1,4-lactone dehydrogenase	1	0.808876
17.8	hormone metabolism.salicylic acid	19	0.809195
13.1.3.6.1.3	amino acid metabolism.synthesis.aspartate family.misc.homoserine.homoserine dehydrogenase	1	0.809195
2.2.2.1.2	major CHO metabolism.degradation.starch.starch cleavage.beta amylase	8	0.809195
17.8.1	hormone metabolism.salicylic acid.synthesis-degradation	19	0.809195
21.1.2	redox.thioredoxin.QSOX	2	0.81311
16.7	secondary metabolism.wax	21	0.81311
27.3.48	RNA.regulation of transcription.FHA transcription factor	8	0.81311
18.4.6	Co-factor and vitamine metabolism.pantothenate.phosphopantothenoylcysteine synthetase (PPCS)	1	0.81311
16.1.3	secondary metabolism.isoprenoids.tocopherol biosynthesis	9	0.81322
30.2.13	signalling.receptor kinases.leucine rich repeat XIII	7	0.814828
27.1.3.4	RNA.processing.3' end processing.CPSF73a	1	0.820698
9.2.1.4	mitochondrial electron transport / ATP synthesis.NADH-DH.type II.internal matrix	2	0.820698
29.1.14	protein.aa activation.glycine-tRNA ligase	4	0.821764
9.3	mitochondrial electron transport / ATP synthesis.electron transfer flavoprotein	3	0.821764
26.11.1	misc.alcohol dehydrogenases.cinnamyl alcohol dehydrogenase	7	0.822332
8.1.8	TCA / org transformation.TCA.fumarase	2	0.822332
17.8.1.1.7	hormone metabolism.salicylic acid.synthesis-degradation.synthesis.methyl-SA methylesterase	1	0.822332
34.98	transport.membrane system unknown	4	0.822701
19.9	tetrapyrrole synthesis.protoporphyrin IX oxidase	3	0.822701
2.1.2.2	major CHO metabolism.synthesis.starch.starch synthase	6	0.822701
16.5.1.2.3	secondary metabolism.sulfur-containing.glucosinolates.regulation.indole	4	0.822701
22.1.3	polyamine metabolism.synthesis.arginine decarboxylase	2	0.82335
17.1.1.1.12	hormone metabolism.abscisic acid.synthesis-degradation.synthesis.abscisic aldehyde oxidase	1	0.823531
10.1.11	cell wall.precursor synthesis.UER	1	0.823545
30.4	signalling.phosphinositides	55	0.82457
30.2.8.1	signalling.receptor kinases.leucine rich repeat VIII.VIII-1	9	0.82457
13.1.1	amino acid metabolism.synthesis.central amino acid metabolism	20	0.82457
23.2.1.2	nucleotide metabolism.degradation.pyrimidine.uridine nucleosidase	2	0.824846
4.1.4	glycolysis.cytosolic branch.phosphofructokinase (PFK)	3	0.825596
2.1.2.1	major CHO metabolism.synthesis.starch.AGPase	8	0.825596
11.3.5	lipid metabolism.Phospholipid synthesis.diacylglycerol kinase	7	0.825596
11.8	lipid metabolism.'exotics'(steroids, squalene etc)	67	0.827103
29.2.1.2.1.15	protein.synthesis.ribosomal protein.eukaryotic.40S subunit.S15	7	0.828996
27.3.38	RNA.regulation of transcription.AT-rich interaction domain containing transcription factor family	4	0.828996
18.5.2.4	Co-factor and vitamine metabolism.folate & vitamine K.vitamine K.o-Succinyl-BenzoylCoa Synthetase	1	0.829419
11.6	lipid metabolism.lipid transfer proteins etc	17	0.829419
13.1.6.5.4	amino acid metabolism.synthesis.aromatic aa.tryptophan.indole-3-glycerol phosphate synthase	2	0.829419
29.2.1.1.1.2.21	protein.synthesis.ribosomal protein.prokaryotic.chloroplast.50S subunit.L21	2	0.829419
11.8.1.1	lipid metabolism.'exotics' (steroids, squalene etc).sphingolipids.ceramidase	3	0.829419
29.2.1.2.1.19	protein.synthesis.ribosomal protein.eukaryotic.40S subunit.S19	4	0.829419
2.2	major CHO metabolism.degradation	64	0.829419
16.5.99	secondary metabolism.sulfur-containing.misc	5	0.830257
16.5.99.1	secondary metabolism.sulfur-containing.misc.alliinase	5	0.830257
29.2.1.1.2	protein.synthesis.ribosomal protein.prokaryotic.mitochondrion	12	0.830257
29.5.11.3	protein.degradation.ubiquitin.E2	39	0.833026
19.2	tetrapyrrole synthesis.glu-tRNA reductase	3	0.833026
26	misc	1482	0.833026
20.1.3.1	stress.biotic.signalling.MLO-like	15	0.833026
27.1.3	RNA.processing.3' end processing	27	0.833913
23.4.4	nucleotide metabolism.phosphotransfer and pyrophosphatases.thymidylate kinase	1	0.834758
29.7.7	protein.glycosylation.mannosyl-oligosaccharide-1,3-1,6-alpha-mannosidase(GMII)	1	0.834758
34.8	transport.metabolite transporters at the envelope membrane	28	0.834758
19.99	tetrapyrrole synthesis.unspecified	4	0.836002
23.1.1.3	nucleotide metabolism.synthesis.pyrimidine.dihydroorotase	1	0.836471
35	not assigned	8893	0.839962
29.1.10	protein.aa activation.methionine-tRNA ligase	2	0.839962
11.8.1.3	lipid metabolism.''exotics'' (steroids, squalene etc).sphingolipids.ceramide glucosyltransferase	1	0.839962
29.2.1.2.1.30	protein.synthesis.ribosomal protein.eukaryotic.40S subunit.S30	3	0.840143
4.1.16	glycolysis.cytosolic branch.phospho-enol-pyruvate carboxylase kinase (PPCK)	3	0.840326
4.3.14	glycolysis.unclear/dually targeted.pyruvate kinase (PK)	1	0.840326
27.1.3.9	RNA.processing.3' end processing.CstF64	1	0.840326
9.99	mitochondrial electron transport / ATP synthesis.unspecified	3	0.842325
26.3.1	misc.gluco-, galacto- and mannosidases.alpha-galactosidase	3	0.843731
11.9.1	lipid metabolism.lipid degradation.palmitoyl[protein] hydrolase	5	0.843731
29.3.5	protein.targeting.peroxisomes	11	0.843731
12.2.99	N-metabolism.ammonia metabolism.unspecified	2	0.844844
30.2.26	signalling.receptor kinases.crinkly like	8	0.844844
30.4.2	signalling.phosphinositides.phosphatidylinositol 4-kinase	3	0.845666
16.8.3.3	secondary metabolism.flavonoids.dihydroflavonols.flavonoid 3''-monooxygenase	4	0.845666
34.19.3	transport.Major Intrinsic Proteins.NIP	8	0.846299
27.3.83	RNA.regulation of transcription.GRF zinc finger family	15	0.846627
29.2.1.2.2.513	protein.synthesis.ribosomal protein.eukaryotic.60S subunit.L13A	4	0.846627
4.1.15	glycolysis.cytosolic branch.phospho-enol-pyruvate carboxylase (PEPC)	5	0.847732
20.2.5	stress.abiotic.light	6	0.847732
16.5.1.1.1.9	secondary metabolism.sulfur-containing.glucosinolates.synthesis.aliphatic.sulfotransferase	2	0.849102
22.1.5	polyamine metabolism.synthesis.N-carbamoylputrescine amidohydrolase	1	0.85004
29.5.3	protein.degradation.cysteine protease	101	0.853141
33.99	development.unspecified	639	0.854089
30.2.17	signalling.receptor kinases.DUF 26	46	0.854089
29.2.1.1.2.1.27	protein.synthesis.ribosomal protein.prokaryotic.mitochondrion.30S subunit.S27	1	0.85544
11.9	lipid metabolism.lipid degradation	134	0.85544
29.2.1.2.1.18	protein.synthesis.ribosomal protein.eukaryotic.40S subunit.S18	3	0.855759
10.4.3	cell wall.pectin synthesis.rhamnogalacturonan II	4	0.856386
10.4.3.6	cell wall.pectin synthesis.rhamnogalacturonan II.Xylose Transferase with Fucose Acceptor	4	0.856386
29.7	protein.glycosylation	41	0.856386
11.9.4.4	lipid metabolism.lipid degradation.beta-oxidation.hydroxybutyryl CoA DH	1	0.856386
13.1.3.4	amino acid metabolism.synthesis.aspartate family.methionine	24	0.856386
17.5.1.1	hormone metabolism.ethylene.synthesis-degradation.1-aminocyclopropane-1-carboxylate synthase	10	0.857119
27.3.11	RNA.regulation of transcription.C2H2 zinc finger family	137	0.857119
29.2.1.1.3.2.2	protein.synthesis.ribosomal protein.prokaryotic.unknown organellar.50S subunit.L2	1	0.857331
16.4	secondary metabolism.N misc	25	0.857331
5.10	fermentation.aldehyde dehydrogenase	7	0.857331
13.1.3.4.13	amino acid metabolism.synthesis.aspartate family.methionine.methionine S-methyltransferase	4	0.857331
24.1	Biodegradation of Xenobiotics.hydroxyacylglutathione hydrolase	5	0.857331
20.2.99	stress.abiotic.unspecified	113	0.858192
27.1.1	RNA.processing.splicing	65	0.859123
26.8	misc.nitrilases, *nitrile lyases, berberine bridge enzymes, reticuline oxidases, troponine reductases	71	0.859123
16.8.4.3	secondary metabolism.flavonoids.flavonols.flavonol-3-O-rhamnosyltransferase	2	0.859123
13.1.1.1.2	amino acid metabolism.synthesis.central amino acid metabolism.GABA.GABA transaminase	1	0.859123
29.2.1.2.2.518	protein.synthesis.ribosomal protein.eukaryotic.60S subunit.L18A	4	0.859123
17.4.2	hormone metabolism.cytokinin.signal transduction	8	0.859123
11.7	lipid metabolism.unassigned	2	0.859123
11.10.2	lipid metabolism.glycolipid synthesis.DGDG synthase	2	0.859123
10.1.20	cell wall.precursor synthesis.phosphomannose isomerase	2	0.859123
11.3.3	lipid metabolism.Phospholipid synthesis.phosphatidate cytidylyltransferase	7	0.859123
3.6	minor CHO metabolism.callose	14	0.859123
10.1.1.1	cell wall.precursor synthesis.NDP sugar pyrophosphorylase.GDP mannose	3	0.859123
29.2.1.1.2.2	protein.synthesis.ribosomal protein.prokaryotic.mitochondrion.50S subunit	3	0.859123
13.2.4.3	amino acid metabolism.degradation.branched chain group.valine	3	0.859123
29.2.1.1.3.2.10	protein.synthesis.ribosomal protein.prokaryotic.unknown organellar.50S subunit.L10	1	0.85973
27.1.20	RNA.processing.degradation dicer	4	0.85973
13.1.3.4.3	amino acid metabolism.synthesis.aspartate family.methionine.methionine synthase	2	0.85973
35.1.22	not assigned.no ontology.late embryogenesis abundant domain-containing protein	7	0.859938
29.2.1.1.2.1.7	protein.synthesis.ribosomal protein.prokaryotic.mitochondrion.30S subunit.S7	1	0.860958
30.2.6	signalling.receptor kinases.leucine rich repeat VI	11	0.861545
29.3.4.3	protein.targeting.secretory pathway.vacuole	30	0.861545
16.8.1.2	secondary metabolism.flavonoids.anthocyanins.anthocyanidin reductase	1	0.861545
16.8.8	secondary metabolism.flavonoids.flavonoid glycosylations	1	0.861576
16.8.8.2	secondary metabolism.flavonoids.flavonoid glycosylations.flavonol-3-O-glycoside-rhamnosyltransferase	1	0.861576
30.2.11	signalling.receptor kinases.leucine rich repeat XI	28	0.862779
13.1.6.1.2	amino acid metabolism.synthesis.aromatic aa.chorismate.3-dehydroquinate synthase	1	0.862989
17.1.1	hormone metabolism.abscisic acid.synthesis-degradation	21	0.863202
26.18	misc.invertase/pectin methylesterase inhibitor family protein	65	0.863836
29.2.1.2.2.83	protein.synthesis.ribosomal protein.eukaryotic.60S subunit.P3	2	0.86724
29.4.1	protein.postranslational modification.kinase	139	0.867686
16.1.2.2	secondary metabolism.isoprenoids.mevalonate pathway.HMG-CoA synthase	1	0.867686
30.10	signalling.phosphorelay	4	0.868192
27.3.65	RNA.regulation of transcription.Polycomb Group (PcG)	9	0.868673
31.5	cell.cell death	6	0.868673
31.5.1	cell.cell death.plants	6	0.868673
29.1.5	protein.aa activation.isoleucine-tRNA ligase	2	0.870931
4.2.14	glycolysis.plastid branch.pyruvate kinase (PK)	4	0.870931
30.4.1	signalling.phosphinositides.phosphatidylinositol-4-phosphate 5-kinase	19	0.870931
20.1.7.6	stress.biotic.PR-proteins.proteinase inhibitors	15	0.870931
16.5.1.1.1.10	secondary metabolism.sulfur-containing.glucosinolates.synthesis.aliphatic.flavin-containing monooxygenase	5	0.870931
27.3.36	RNA.regulation of transcription.Argonaute	2	0.871685
34.19.99	transport.Major Intrinsic Proteins.unspecified	3	0.871685
13.1.5.2.41	amino acid metabolism.synthesis.serine-glycine-cysteine group.glycine.sarcosine oxidase	1	0.871685
35.1.7	not assigned.no ontology.AT hook motif-containing protein	4	0.871685
16.1.2.4	secondary metabolism.isoprenoids.mevalonate pathway.mevalonate kinase	1	0.871685
13.1.3.5.5	amino acid metabolism.synthesis.aspartate family.lysine.diaminopimelate decarboxylase	2	0.871685
29.1.11	protein.aa activation.serine-tRNA ligase	2	0.872206
31.3.1	cell.cycle.peptidylprolyl isomerase	33	0.872664
13.1.3.5.1	amino acid metabolism.synthesis.aspartate family.lysine.dihydrodipicolinate synthase	2	0.873838
29.2.1.2.2.17	protein.synthesis.ribosomal protein.eukaryotic.60S subunit.L17	2	0.874616
23.1.2.30	nucleotide metabolism.synthesis.purine.IMP dehydrogenase	2	0.874616
9.1.1.5	mitochondrial electron transport / ATP synthesis.NADH-DH.complex I.carbonic anhydrase	5	0.874616
35.1.3	not assigned.no ontology.armadillo/beta-catenin repeat family protein	31	0.874616
26.16	misc.myrosinases-lectin-jacalin	59	0.874616
17.6.1.11	hormone metabolism.gibberelin.synthesis-degradation.GA20 oxidase	5	0.874616
33	development	711	0.878554
30.12	signalling.gravity	1	0.880539
15.2	metal handling.binding, chelation and storage	47	0.880539
35.1.5	not assigned.no ontology.pentatricopeptide (PPR) repeat-containing protein	422	0.880539
15	metal handling	71	0.880539
17.2.3	hormone metabolism.auxin.induced-regulated-responsive-activated	142	0.880539
34.9	transport.metabolite transporters at the mitochondrial membrane	66	0.881067
13.1.6.4	amino acid metabolism.synthesis.aromatic aa.tyrosine	3	0.881635
3.2	minor CHO metabolism.trehalose	21	0.881782
14	S-assimilation	13	0.881916
8.2	TCA / org transformation.other organic acid transformatons	23	0.882268
16.1.2.9	secondary metabolism.isoprenoids.mevalonate pathway.farnesyl pyrophosphate synthetase	2	0.884503
26.2	misc.UDP glucosyl and glucoronyl transferases	170	0.884503
27.3.14	RNA.regulation of transcription.CCAAT box binding factor family, HAP2	10	0.884503
2.2.2.6	major CHO metabolism.degradation.starch.transporter	3	0.884503
29.2.1.1.2.1.2	protein.synthesis.ribosomal protein.prokaryotic.mitochondrion.30S subunit.S2	1	0.884503
13.2.2.1	amino acid metabolism.degradation.glutamate family.glutamine	1	0.886169
17.4	hormone metabolism.cytokinin	26	0.88787
16.8.3.1	secondary metabolism.flavonoids.dihydroflavonols.dihydroflavonol 4-reductase	4	0.88787
30.2.4	signalling.receptor kinases.leucine rich repeat IV	4	0.88787
29.4.1.51	protein.postranslational modification.kinase.receptor like cytoplasmatic kinase I	3	0.88787
29.2.1.1.3.2.32	protein.synthesis.ribosomal protein.prokaryotic.unknown organellar.50S subunit.L32	2	0.88787
29.2.1.2.2.1	protein.synthesis.ribosomal protein.eukaryotic.60S subunit.L1	1	0.88787
35.2	not assigned.unknown	6339	0.88787
29.2.1.1.2.2.29	protein.synthesis.ribosomal protein.prokaryotic.mitochondrion.50S subunit.L29	1	0.889433
11.8.3	lipid metabolism.'exotics' (steroids, squalene etc).UDP-glucose:sterol glucosyltransferase	2	0.889952
16.1.2.1	secondary metabolism.isoprenoids.mevalonate pathway.acetyl-CoA C-acyltransferase	2	0.892043
35.1.16	not assigned.no ontology.speckle-type POZ protein-related	5	0.893563
13.1.1.3.1	amino acid metabolism.synthesis.central amino acid metabolism.alanine.alanine aminotransferase	4	0.895782
13.2.6.3	amino acid metabolism.degradation.aromatic aa.tryptophan	13	0.899317
2.2.2.1.1	major CHO metabolism.degradation.starch.starch cleavage.alpha amylase	3	0.900613
3.2.1	minor CHO metabolism.trehalose.TPS	4	0.900613
18.4.3	Co-factor and vitamine metabolism.pantothenate.2-dehydropantoate 2-reductase	1	0.900613
13.2.4.4	amino acid metabolism.degradation.branched chain group.leucine	4	0.906842
29.2.2.2.2	protein.synthesis.ribosome biogenesis.Assembly factors.GTPases	1	0.907209
17.3.2	hormone metabolism.brassinosteroid.signal transduction	17	0.909384
17.3.1.2.3	hormone metabolism.brassinosteroid.synthesis-degradation.sterols.CYP51	1	0.91398
27.1.3.10	RNA.processing.3' end processing.CstF50	1	0.916097
19.1	tetrapyrrole synthesis.glu-tRNA synthetase	2	0.919358
27.1.3.16	RNA.processing.3' end processing.Symplekin	3	0.920533
17.2	hormone metabolism.auxin	180	0.922014
13.1.5.3.2	amino acid metabolism.synthesis.serine-glycine-cysteine group.cysteine.SAT	4	0.922542
20.1.1	stress.biotic.respiratory burst	10	0.92448
27.3.44	RNA.regulation of transcription.Chromatin Remodeling Factors	36	0.92448
13.2.4.5	amino acid metabolism.degradation.branched chain group.isoleucine	2	0.92448
13.2.3.4	amino acid metabolism.degradation.aspartate family.methionine	3	0.92448
29.1.22	protein.aa activation.asparagine-tRNA ligase	6	0.92448
22.1.7	polyamine metabolism.synthesis.spermine synthase	2	0.92448
29.2.1.1.3.1.16	protein.synthesis.ribosomal protein.prokaryotic.unknown organellar.30S subunit.S16	2	0.92448
29.2.1.1.3.2.20	protein.synthesis.ribosomal protein.prokaryotic.unknown organellar.50S subunit.L20	1	0.92448
17.3.1.1.1	hormone metabolism.brassinosteroid.synthesis-degradation.BRs.DET2	4	0.92448
13.1.1.1	amino acid metabolism.synthesis.central amino acid metabolism.GABA	7	0.92448
3.8.1	minor CHO metabolism.galactose.galactokinases	2	0.92448
23.4.10	nucleotide metabolism.phosphotransfer and pyrophosphatases.nucleoside diphosphate kinase	5	0.926994
29.2.1.1.3.1.15	protein.synthesis.ribosomal protein.prokaryotic.unknown organellar.30S subunit.S15	2	0.928562
29.7.10	protein.glycosylation.alpha-1,3-fucosyltransferase(alpha-1,3-FucT)	2	0.933756
21.2.1.2	redox.ascorbate and glutathione.ascorbate.GDP-L-galactose-hexose-1-phosphate guanyltransferase	2	0.933756
18.3.1	Co-factor and vitamine metabolism.riboflavin.GTP cyclohydrolase II	3	0.934766
9.1.1	mitochondrial electron transport / ATP synthesis.NADH-DH.complex I	11	0.934766
26.31	misc.zinc finger	1	0.934766
13.2.3.5.1	mino acid metabolism.degradation.aspartate family.lysine.lysine decarboxylase	3	0.934766
24	Biodegradation of Xenobiotics	28	0.934766
17.1.1.2	hormone metabolism.abscisic acid.synthesis-degradation.degradation	1	0.934766
17.1.1.2.1	hormone metabolism.abscisic acid.synthesis-degradation.degradation.8-hydroxylase	1	0.934766
29.4.1.55	protein.postranslational modification.kinase.receptor like cytoplasmatic kinase V	9	0.935488
29.3.4.2	protein.targeting.secretory pathway.golgi	17	0.935488
29.2.2.2.1	protein.synthesis.ribosome biogenesis.Assembly factors.DExD-box helicases	4	0.936557
33.30	development.multitarget	1	0.936557
33.30.1	development.multitarget.target of rapamycin	1	0.936557
4.1.7	glycolysis.cytosolic branch.triosephosphate isomerase (TPI)	1	0.936557
34.2	transport.sugars	75	0.937139
17.7.1.1	hormone metabolism.jasmonate.synthesis-degradation.lipases	1	0.937829
26.19	misc.plastocyanin-like	35	0.937829
29.7.9	protein.glycosylation.beta-1,2-xylosyltransferase(beta-1,2-XylT)	1	0.94109
2.2.1.99	major CHO metabolism.degradation.sucrose.misc	2	0.942762
29.2.1.2.2.21	protein.synthesis.ribosomal protein.eukaryotic.60S subunit.L21	4	0.943754
29.7.5	protein.glycosylation.alpha-1,3-mannosyl-glycoprotein-beta-1,2-N-acetylglucosaminyltransferase(GnTI)	4	0.943754
29.2.1.2.2.2	protein.synthesis.ribosomal protein.eukaryotic.60S subunit.L2	1	0.943754
16.8.1.21	secondary metabolism.flavonoids.anthocyanins.anthocyanin 5-aromatic acyltransferase	7	0.944046
13.2.2.3	amino acid metabolism.degradation.glutamate family.arginine	7	0.944046
29.2.1.2.2.99	protein.synthesis.ribosomal protein.eukaryotic.60S subunit.unknown	4	0.944046
17.3.1.2.2	hormone metabolism.brassinosteroid.synthesis-degradation.sterols.SMT2	3	0.944142
16.1.4.3	secondary metabolism.isoprenoids.carotenoids.zeta-carotene desaturase	1	0.945524
29.2.1.2.2.537	protein.synthesis.ribosomal protein.eukaryotic.60S subunit.L37A	2	0.945524
13.2.1	amino acid metabolism.degradation.central amino acid metabolism	1	0.945524
13.2.1.2	amino acid metabolism.degradation.central amino acid metabolism.aspartate	1	0.945524
16.8.4.1	secondary metabolism.flavonoids.flavonols.flavonol synthase (FLS)	5	0.945524
29.4.1.58	protein.postranslational modification.kinase.receptor like cytoplasmatic kinase VIII	11	0.950053
23.1.3	nucleotide metabolism.synthesis.PRS-PP	5	0.950053
11.1.7	lipid metabolism.FA synthesis and FA elongation.ACP thioesterase	6	0.950053
26.10	misc.cytochrome P450	224	0.950053
17.7.1.2	hormone metabolism.jasmonate.synthesis-degradation.lipoxygenase	6	0.951118
29.2.4	protein.synthesis.elongation	31	0.951118
23.1.2.4	nucleotide metabolism.synthesis.purine.FGAR amidotransferase	1	0.951118
27.3.25	RNA.regulation of transcription.MYB domain transcription factor family	160	0.951118
13.1.3.4.12	amino acid metabolism.synthesis.aspartate family.methionine.homocysteine S-methyltransferase	8	0.951118
13.2.4	amino acid metabolism.degradation.branched chain group	17	0.951118
29.5.11.5	protein.degradation.ubiquitin.ubiquitin protease	21	0.951118
29.3.99	protein.targeting.unknown	10	0.951118
12.2	N-metabolism.ammonia metabolism	11	0.951118
14.15	S-assimilation.AKN	4	0.951118
24.2	Biodegradation of Xenobiotics.lactoylglutathione lyase	11	0.951118
29.1.4	protein.aa activation.leucine-tRNA ligase	2	0.951118
16.2.1.8	secondary metabolism.phenylpropanoids.lignin biosynthesis.F5H	2	0.951118
1.3.8	PS.calvin cycle.transketolase	2	0.951118
7.2.1	OPP.non-reductive PP.transketolase	2	0.951118
8.2.10	TCA / org transformation.other organic acid transformatons.malic	6	0.951269
17.6.1.2	hormone metabolism.gibberelin.synthesis-degradation.ent-kaurene synthase	1	0.954887
29.7.12	protein.glycosylation.beta-1,3-galactosyltransferase(beta-1,3-GalT)	1	0.955341
27.3.82	RNA.regulation of transcription.plant TF (pbf2)	1	0.955341
27.3.86	RNA.regulation of transcription.BSD domain containing family	1	0.955341
26.5	misc.acyl transferases	10	0.955794
16.5.1.1.4.3	secondary metabolism.sulfur-containing.glucosinolates.synthesis.shared.UDP-glycosyltransferase	1	0.957346
4.1.10	glycolysis.cytosolic branch.aldolase	3	0.957803
27.3.42	RNA.regulation of transcription.Bromodomain proteins	8	0.957803
26.1	misc.misc2	27	0.957803
4.2.12	glycolysis.plastid branch.phosphoglycerate mutase	1	0.960494
27.1.3.8	RNA.processing.3' end processing.CstF77	1	0.961285
16.5.1.1.1.11	secondary metabolism.sulfur-containing.glucosinolates.synthesis.aliphatic.glucosinolate 2-oxoglutarate-dependent dioxygenase (AOP)	2	0.961285
27.3.31	RNA.regulation of transcription.TUB transcription factor family	1	0.961285
27.3.24	RNA.regulation of transcription.MADS box transcription factor family	93	0.961285
12.4	N-metabolism.misc	5	0.961285
2.2.1.3.1	major CHO metabolism.degradation.sucrose.invertases.neutral	9	0.961285
26.12	misc.peroxidases	73	0.961285
11.8.4	lipid metabolism.'exotics' (steroids, squalene etc).3-beta hydroxysteroid dehydrogenase/isomerase	4	0.961285
21.2.2	redox.ascorbate and glutathione.glutathione	13	0.961285
19.4	tetrapyrrole synthesis.ALA dehydratase	2	0.96537
30.1	signalling.in sugar and nutrient physiology	41	0.965916
29.2.2.3.4	protein.synthesis.ribosome biogenesis.Pre-rRNA processing and modifications.WD-repeat proteins	6	0.965916
29.2.1.1.2.51	protein.synthesis.ribosomal protein.prokaryotic.mitochondrion.L51/S25/CI-B8	1	0.966922
16.5.1.3.1	secondary metabolism.sulfur-containing.glucosinolates.degradation.myrosinase	8	0.966922
27.1.3.7	RNA.processing.3' end processing.Fip1	2	0.966922
10.1.30.1	cell wall.precursor synthesis.sugar kinases.galacturonic acid kinase	1	0.968297
16.4.1	secondary metabolism.N misc.alkaloid-like	20	0.968297
16.5.1.3.2	secondary metabolism.sulfur-containing.glucosinolates.degradation.nitrilespecifier protein	4	0.968297
29.2.1.2.1.31	protein.synthesis.ribosomal protein.eukaryotic.40S subunit.SA	2	0.968297
17.7.1.5	hormone metabolism.jasmonate.synthesis-degradation.12-Oxo-PDA-reductase	5	0.968297
29.2.1.2.2.536	protein.synthesis.ribosomal protein.eukaryotic.60S subunit.L36A	2	0.968297
26.11	misc.alcohol dehydrogenases	17	0.968297
7.1.3	OPP.oxidative PP.6-phosphogluconate dehydrogenase	7	0.968401
18.8	Co-factor and vitamine metabolism.ubiquinone	1	0.969119
18.8.1	Co-factor and vitamine metabolism.ubiquinone.hexaprenyldihydroxybenzoate methyltransferase	1	0.969119
29.2.1.2.2.535	protein.synthesis.ribosomal protein.eukaryotic.60S subunit.L35A	4	0.969675
16.8.1	secondary metabolism.flavonoids.anthocyanins	23	0.971382
23.3.1.2	nucleotide metabolism.salvage.phosphoribosyltransferases.hgprt	1	0.971382
11.3.7	lipid metabolism.Phospholipid synthesis.cyclopropane-fatty-acyl-phospholipid synthase	5	0.971764
10.2.1	cell wall.cellulose synthesis.cellulose synthase	27	0.972857
32	micro RNA, natural antisense etc	83	0.972857
17.5.1.2	hormone metabolism.ethylene.synthesis-degradation.1-aminocyclopropane-1-carboxylate oxidase	4	0.972857
27.3.73	RNA.regulation of transcription.Zn-finger(CCHC)	16	0.972857
17.1.1.1.11	hormone metabolism.abscisic acid.synthesis-degradation.synthesis.short chain alcohol dehydrogenmase (ABA2)	1	0.972857
23.1.2.1	nucleotide metabolism.synthesis.purine.amidophosphoribosyltransferase	3	0.972857
34.17	transport.peroxisomes	1	0.972857
29.2	protein.synthesis	599	0.972857
23.1	nucleotide metabolism.synthesis	35	0.972857
10.4	cell wall.pectin synthesis	7	0.972857
18.5.2.8.1	Co-factor and vitamine metabolism.folate & vitamine K.vitamine K.2-phytyl-1,4-naphthoquinone methyltransferase.PHYLLO	1	0.972857
23.3.2.2	nucleotide metabolism.salvage.nucleoside kinases.uridine kinase	4	0.972857
10.1.6	cell wall.precursor synthesis.GAE	6	0.972857
7.1.1	OPP.oxidative PP.G6PD	6	0.972857
27.3.41	RNA.regulation of transcription.B3 transcription factor family	38	0.972857
27.3.23	RNA.regulation of transcription.HSF,Heat-shock transcription factor family	22	0.974153
29.2.1.99.99	protein.synthesis.ribosomal protein.unknown.unknown	6	0.974153
30.5	signalling.G-proteins	239	0.97448
23.1.1	nucleotide metabolism.synthesis.pyrimidine	11	0.97448
16.2.1.7	secondary metabolism.phenylpropanoids.lignin biosynthesis.CCR1	5	0.97448
2.2.1.3	major CHO metabolism.degradation.sucrose.invertases	15	0.97448
9.4	mitochondrial electron transport / ATP synthesis.alternative oxidase	5	0.97448
13.1.1.2	amino acid metabolism.synthesis.central amino acid metabolism.aspartate	6	0.97448
13.1.1.2.1	amino acid metabolism.synthesis.central amino acid metabolism.aspartate.aspartate aminotransferase	6	0.97448
27.1.3.3	RNA.processing.3' end processing.CPSF100	1	0.977061
30.2.9	signalling.receptor kinases.leucine rich repeat IX	4	0.978508
27.3.15	RNA.regulation of transcription.CCAAT box binding factor family, HAP3	11	0.978635
35.1.1	not assigned.no ontology.ABC1 family protein	11	0.979647
13.1.6.4.1	amino acid metabolism.synthesis.aromatic aa.tyrosine.arogenate dehydrogenase \& prephenate dehydrogenase	1	0.979647
27.1.3.6	RNA.processing.3' end processing.CPSF30	1	0.979647
34.2.1	transport.sugars.sucrose	9	0.981213
10.1.3	cell wall.precursor synthesis.AXS	2	0.98473
1.1.30	PS.lightreaction.state transition	3	0.985314
17.3.1.1	hormone metabolism.brassinosteroid.synthesis-degradation.BRs	13	0.986034
29.2.1.1.3.2.1185	protein.synthesis.ribosomal protein.prokaryotic.unknown organellar.50S subunit.L18/L5	1	0.986034
11.9.4	lipid metabolism.lipid degradation.beta-oxidation	35	0.986034
11.9.3	lipid metabolism.lipid degradation.lysophospholipases	50	0.986034
23.1.2.2	nucleotide metabolism.synthesis.purine.GAR Synthetase	1	0.986034
17.6.1.4	hormone metabolism.gibberelin.synthesis-degradation.ent-kaurenoic acid hydroxylase/oxygenase	2	0.986461
15.3	metal handling.regulation	5	0.986784
35.1.20	not assigned.no ontology.formin homology 2 domain-containing protein	20	0.986784
27.3.17	RNA.regulation of transcription.CPP(Zn),CPP1-related transcription factor family	8	0.98745
29.2.1.1.3.1.12	protein.synthesis.ribosomal protein.prokaryotic.unknown organellar.30S subunit.S12	1	0.988137
16.8.1.12	secondary metabolism.flavonoids.anthocyanins.anthocyanidin 3-O-glucosyltransferase	2	0.989088
1.2.5	PS.photorespiration.serine hydroxymethyltransferase	1	0.990126
2.2.1.3.3	major CHO metabolism.degradation.sucrose.invertases.vacuolar	2	0.990126
23.3.2.1	nucleotide metabolism.salvage.nucleoside kinases.adenosine kinase	2	0.991084
16.5.1.1.4	secondary metabolism.sulfur-containing.glucosinolates.synthesis.shared	3	0.991921
18.4.9	Co-factor and vitamine metabolism.pantothenate.dephospho-CoA kinase (DPCK)	1	0.992511
15.1	metal handling.acquisition	10	0.992588
27.3.4	RNA.regulation of transcription.ARF, Auxin Response Factor family	22	0.99452
29.7.3	protein.glycosylation.mannosyl-oligosaccharide alpha-1,2-mannosidase	2	0.99452
29.2.1.1.3.2.17	protein.synthesis.ribosomal protein.prokaryotic.unknown organellar.50S subunit.L17	2	0.99528

## Sheet: data1_genes in over-rep bins
Supplemental Datafile1 (sheet 3). Transcriptome Microarray log2FC of hlq/WT, with statistical significance for differential expression
		List of genes in statistically overrepresented bins
BinCode	BinName	id	type	description	hlq(log2)FC
1.1.1.1	PS.lightreaction.photosystem II.LHC-II	at1g15820	Transcript	Symbols: LHCB6, CP24 | LHCB6 (LIGHT HARVESTING COMPLEX PSII SUBUNIT 6); chlorophyll binding | chr1:5446462-5447859 REVERSE	-1.23231
1.1.1.1	PS.lightreaction.photosystem II.LHC-II	at1g29910	Transcript	Symbols: CAB3, AB180, LHCB1.2 | CAB3 (CHLOROPHYLL A/B BINDING PROTEIN 3); chlorophyll binding | chr1:10472280-10473299 REVERSE	-1.2116
1.1.1.1	PS.lightreaction.photosystem II.LHC-II	at1g29920	Transcript	Symbols: CAB2, AB165, LHCB1.1 | CAB2 (CHLOROPHYLL A/B-BINDING PROTEIN 2); chlorophyll binding | chr1:10474784-10475959 REVERSE	-0.02527
1.1.1.1	PS.lightreaction.photosystem II.LHC-II	at1g29930	Transcript	Symbols: CAB1, AB140, CAB140, LHCB1.3 | CAB1 (CHLOROPHYLL A/B BINDING PROTEIN 1); chlorophyll binding | chr1:10478005-10479048 FORWARD	-1.32333
1.1.1.1	PS.lightreaction.photosystem II.LHC-II	at1g76570	Transcript	chlorophyll A-B binding family protein | chr1:28729132-28730825 FORWARD	-0.25795
1.1.1.1	PS.lightreaction.photosystem II.LHC-II	at2g05070	Transcript	Symbols: LHCB2.2, LHCB2 | LHCB2.2; chlorophyll binding | chr2:1799234-1800392 REVERSE	0.00467
1.1.1.1	PS.lightreaction.photosystem II.LHC-II	at2g05100	Transcript	Symbols: LHCB2.1, LHCB2 | LHCB2.1; chlorophyll binding | chr2:1823240-1824425 REVERSE	-0.10754
1.1.1.1	PS.lightreaction.photosystem II.LHC-II	at2g34420	Transcript	Symbols: LHB1B2, LHCB1.5 | LHB1B2; chlorophyll binding | chr2:14522524-14523568 REVERSE	-1.32669
1.1.1.1	PS.lightreaction.photosystem II.LHC-II	at2g34430	Transcript	Symbols: LHB1B1, LHCB1.4 | LHB1B1; chlorophyll binding | chr2:14524756-14525763 FORWARD	-1.41359
1.1.1.1	PS.lightreaction.photosystem II.LHC-II	at2g40100	Transcript	Symbols: LHCB4.3 | LHCB4.3 (light harvesting complex PSII); chlorophyll binding | chr2:16745803-16747400 FORWARD	-0.94059
1.1.1.1	PS.lightreaction.photosystem II.LHC-II	at3g08940	Transcript	Symbols: LHCB4.2 | LHCB4.2 (light harvesting complex PSII); chlorophyll binding | chr3:2717675-2718883 FORWARD	-0.88651
1.1.1.1	PS.lightreaction.photosystem II.LHC-II	at3g27690	Transcript	Symbols: LHCB2.4, LHCB2.3, LHCB2 | LHCB2.3; chlorophyll binding | chr3:10255947-10257011 FORWARD	-0.22878
1.1.1.1	PS.lightreaction.photosystem II.LHC-II	at4g10340	Transcript	Symbols: LHCB5 | LHCB5 (LIGHT HARVESTING COMPLEX OF PHOTOSYSTEM II 5); chlorophyll binding | chr4:6408016-6409677 FORWARD	-1.701
1.1.1.1	PS.lightreaction.photosystem II.LHC-II	at5g01530	Transcript	chlorophyll A-B binding protein CP29 (LHCB4) | chr5:208937-210445 FORWARD	-1.38004
1.1.1.1	PS.lightreaction.photosystem II.LHC-II	at5g54270	Transcript	Symbols: LHCB3, LHCB3*1 | LHCB3 (LIGHT-HARVESTING CHLOROPHYLL B-BINDING PROTEIN 3); structural molecule | chr5:22038273-22039568 FORWARD	-1.58832
1.1.1.2	PS.lightreaction.photosystem II.PSII polypeptide subunits	at1g03600	Transcript	photosystem II family protein | chr1:898876-899655 FORWARD	-0.6387
1.1.1.2	PS.lightreaction.photosystem II.PSII polypeptide subunits	at1g05385	Transcript	photosystem II 11 kDa protein-related | chr1:1582671-1583718 REVERSE	-0.55592
1.1.1.2	PS.lightreaction.photosystem II.PSII polypeptide subunits	at1g06680	Transcript	Symbols: PSBP-1, OEE2, PSII-P, OE23 | PSBP-1 (PHOTOSYSTEM II SUBUNIT P-1); poly(U) binding | chr1:2047825-2049418 FORWARD	-1.81776
1.1.1.2	PS.lightreaction.photosystem II.PSII polypeptide subunits	at1g14150	Transcript	oxygen evolving enhancer 3 (PsbQ) family protein | chr1:4839853-4840751 FORWARD	-1.65855
1.1.1.2	PS.lightreaction.photosystem II.PSII polypeptide subunits	at1g44575	Transcript	Symbols: NPQ4, PSBS | NPQ4 (NONPHOTOCHEMICAL QUENCHING); chlorophyll binding / xanthophyll binding | chr1:16871696-16873383 FORWARD	-1.48637
1.1.1.2	PS.lightreaction.photosystem II.PSII polypeptide subunits	at1g51400	Transcript	photosystem II 5 kD protein | chr1:19052023-19052582 REVERSE	-1.13822
1.1.1.2	PS.lightreaction.photosystem II.PSII polypeptide subunits	at1g67740	Transcript	Symbols: PSBY, YCF32 | PSBY | chr1:25394068-25395154 REVERSE	-1.02092
1.1.1.2	PS.lightreaction.photosystem II.PSII polypeptide subunits	at1g76450	Transcript	oxygen-evolving complex-related | chr1:28684551-28686244 FORWARD	-0.16913
1.1.1.2	PS.lightreaction.photosystem II.PSII polypeptide subunits	at1g77090	Transcript	thylakoid lumenal 29.8 kDa protein | chr1:28960387-28961922 REVERSE	-0.2117
1.1.1.2	PS.lightreaction.photosystem II.PSII polypeptide subunits	at1g79040	Transcript	Symbols: PSBR | PSBR (photosystem II subunit R) | chr1:29736016-29737009 FORWARD	-1.32784
1.1.1.2	PS.lightreaction.photosystem II.PSII polypeptide subunits	at2g06520	Transcript	Symbols: PSBX | PSBX (photosystem II subunit X) | chr2:2587729-2588358 REVERSE	-1.64753
1.1.1.2	PS.lightreaction.photosystem II.PSII polypeptide subunits	at2g28605	Transcript	Encodes a PsbP domain-OEC23 like protein localized in thylakoid (peripheral-lumenal side). | chr2:12254888-12255837 FORWARD	-0.34319
1.1.1.2	PS.lightreaction.photosystem II.PSII polypeptide subunits	at2g30570	Transcript	Symbols: PSBW | PSBW (PHOTOSYSTEM II REACTION CENTER W) | chr2:13019028-13020194 REVERSE	-0.96096
1.1.1.2	PS.lightreaction.photosystem II.PSII polypeptide subunits	at2g30790	Transcript	Symbols: PSBP-2 | PSBP-2 (photosystem II subunit P-2); calcium ion binding | chr2:13119047-13120090 REVERSE	-1.25235
1.1.1.2	PS.lightreaction.photosystem II.PSII polypeptide subunits	at2g39470	Transcript	Symbols: PPL2 | PPL2 (PsbP-like protein 2); calcium ion binding | chr2:16476216-16477843 FORWARD	-0.01462
1.1.1.2	PS.lightreaction.photosystem II.PSII polypeptide subunits	at3g01440	Transcript	oxygen evolving enhancer 3 (PsbQ) family protein | chr3:168435-169618 FORWARD	-0.42142
1.1.1.2	PS.lightreaction.photosystem II.PSII polypeptide subunits	at3g21055	Transcript	Symbols: PSBTN | PSBTN (photosystem II subunit T) | chr3:7376635-7377186 REVERSE	-0.97648
1.1.1.2	PS.lightreaction.photosystem II.PSII polypeptide subunits	at3g50820	Transcript	Symbols: PSBO2, PSBO-2, OEC33 | PSBO2 (PHOTOSYSTEM II SUBUNIT O-2); oxygen evolving/ poly(U) binding | chr3:18890876-18892426 REVERSE	-1.88621
1.1.1.2	PS.lightreaction.photosystem II.PSII polypeptide subunits	at3g55330	Transcript	Symbols: PPL1 | PPL1 (PsbP-like protein 1); calcium ion binding | chr3:20513825-20515351 REVERSE	-1.01252
1.1.1.2	PS.lightreaction.photosystem II.PSII polypeptide subunits	at3g56650	Transcript	thylakoid lumenal 20 kDa protein | chr3:20984752-20986131 FORWARD	-0.35289
1.1.1.2	PS.lightreaction.photosystem II.PSII polypeptide subunits	at4g05180	Transcript	Symbols: PSBQ, PSBQ-2, PSII-Q | PSBQ-2; calcium ion binding | chr4:2671822-2673243 REVERSE	-1.63707
1.1.1.2	PS.lightreaction.photosystem II.PSII polypeptide subunits	at4g15510	Transcript	photosystem II reaction center PsbP family protein | chr4:8860616-8862665 FORWARD	-0.43885
1.1.1.2	PS.lightreaction.photosystem II.PSII polypeptide subunits	at4g21280	Transcript	Symbols: PSBQ, PSBQA, PSBQ-1 | oxygen-evolving enhancer protein 3, chloroplast, putative (PSBQ1) (PSBQ) | chr4:11334402-11335773 FORWARD	-1.80283
1.1.1.2	PS.lightreaction.photosystem II.PSII polypeptide subunits	at4g28660	Transcript	Symbols: PSB28 | PSB28 (PHOTOSYSTEM II REACTION CENTER PSB28 PROTEIN) | chr4:14149916-14151104 FORWARD	-1.07938
1.1.1.2	PS.lightreaction.photosystem II.PSII polypeptide subunits	at4g37230	Transcript	oxygen-evolving enhancer protein, chloroplast, putative / 33 kDa subunit of oxygen evolving system of photosystem II, putative | chr4:17516424-17517587 FORWARD	-0.10984
1.1.1.2	PS.lightreaction.photosystem II.PSII polypeptide subunits	at5g02120	Transcript	Symbols: OHP | OHP (ONE HELIX PROTEIN) | chr5:419091-419773 FORWARD	-1.42396
1.1.1.2	PS.lightreaction.photosystem II.PSII polypeptide subunits	at5g11450	Transcript	oxygen-evolving complex-related | chr5:3654427-3656555 FORWARD	-0.71731
1.1.1.2	PS.lightreaction.photosystem II.PSII polypeptide subunits	at5g66570	Transcript	Symbols: PSBO-1, OEE1, OEE33, OE33, PSBO1, MSP-1 | PSBO1 (PS II OXYGEN-EVOLVING COMPLEX 1); oxygen evolving/ poly(U) binding | chr5:26568653-26570278 FORWARD	-1.59563
1.1.1.3	PS.lightreaction.photosystem II.biogenesis	at5g23120	Transcript	Symbols: HCF136 | HCF136; protein binding | chr5:7778121-7780628 FORWARD	-0.81985
1.1.2	PS.lightreaction.photosystem I	at3g21740	Transcript	Symbols: APO4 | APO4 (ACCUMULATION OF PHOTOSYSTEM ONE 4) | chr3:7662361-7664010 REVERSE	-0.00592
1.1.2.1	PS.lightreaction.photosystem I.LHC-I	at1g19150	Transcript	Symbols: LHCA6, LHCA2*1 | LHCA6; chlorophyll binding | chr1:6612749-6613972 FORWARD	-1.25772
1.1.2.1	PS.lightreaction.photosystem I.LHC-I	at1g34000	Transcript	Symbols: OHP2 | OHP2 (ONE-HELIX PROTEIN 2) | chr1:12357910-12358966 REVERSE	-0.70201
1.1.2.1	PS.lightreaction.photosystem I.LHC-I	at1g45474	Transcript	Symbols: LHCA5 | LHCA5; pigment binding | chr1:17179302-17180530 FORWARD	-0.82339
1.1.2.1	PS.lightreaction.photosystem I.LHC-I	at1g61520	Transcript	Symbols: LHCA3 | LHCA3; chlorophyll binding | chr1:22700010-22701383 FORWARD	-1.50187
1.1.2.1	PS.lightreaction.photosystem I.LHC-I	at3g47470	Transcript	Symbols: LHCA4, CAB4 | LHCA4 (LIGHT-HARVESTING CHLOROPHYLL-PROTEIN COMPLEX I SUBUNIT A4); chlorophyll binding | chr3:17493372-17495033 REVERSE	-0.98493
1.1.2.1	PS.lightreaction.photosystem I.LHC-I	at3g54890	Transcript	Symbols: LHCA1 | LHCA1; chlorophyll binding | chr3:20339504-20341103 REVERSE	-1.24709
1.1.2.1	PS.lightreaction.photosystem I.LHC-I	at3g61470	Transcript	Symbols: LHCA2 | LHCA2; chlorophyll binding | chr3:22745653-22747282 FORWARD	-1.77502
1.1.2.1	PS.lightreaction.photosystem I.LHC-I	at5g28450	Transcript	chlorophyll A-B binding protein, chloroplast, putative / LHCI type II CAB, putative | chr5:10372938-10374190 REVERSE	0.06426
1.1.2.2	PS.lightreaction.photosystem I.PSI polypeptide subunits	at1g03130	Transcript	Symbols: PSAD-2 | PSAD-2 (photosystem I subunit D-2) | chr1:753307-754198 REVERSE	-0.54575
1.1.2.2	PS.lightreaction.photosystem I.PSI polypeptide subunits	at1g08380	Transcript	Symbols: PSAO | PSAO (photosystem I subunit O) | chr1:2640813-2641828 REVERSE	-0.75095
1.1.2.2	PS.lightreaction.photosystem I.PSI polypeptide subunits	at1g30380	Transcript	Symbols: PSAK | PSAK (photosystem I subunit K) | chr1:10722197-10723247 FORWARD	-1.64705
1.1.2.2	PS.lightreaction.photosystem I.PSI polypeptide subunits	at1g31330	Transcript	Symbols: PSAF | PSAF (photosystem I subunit F) | chr1:11214824-11216037 REVERSE	-1.33519
1.1.2.2	PS.lightreaction.photosystem I.PSI polypeptide subunits	at1g52230	Transcript	Symbols: PSAH2, PSAH-2, PSI-H | PSAH2 (PHOTOSYSTEM I SUBUNIT H2) | chr1:19454836-19455668 FORWARD	-0.87466
1.1.2.2	PS.lightreaction.photosystem I.PSI polypeptide subunits	at1g55670	Transcript	Symbols: PSAG | PSAG (PHOTOSYSTEM I SUBUNIT G) | chr1:20802670-20803449 REVERSE	-0.75165
1.1.2.2	PS.lightreaction.photosystem I.PSI polypeptide subunits	at2g20260	Transcript	Symbols: PSAE-2 | PSAE-2 (photosystem I subunit E-2); catalytic | chr2:8736734-8737767 FORWARD	-0.908
1.1.2.2	PS.lightreaction.photosystem I.PSI polypeptide subunits	at2g46820	Transcript	Symbols: PTAC8, TMP14, PSAP, PSI-P | PSI-P (PHOTOSYSTEM I P SUBUNIT); DNA binding | chr2:19243589-19245141 FORWARD	-1.51045
1.1.2.2	PS.lightreaction.photosystem I.PSI polypeptide subunits	at3g16140	Transcript	Symbols: PSAH-1 | PSAH-1 (photosystem I subunit H-1) | chr3:5468509-5469481 REVERSE	-0.88014
1.1.2.2	PS.lightreaction.photosystem I.PSI polypeptide subunits	at4g02770	Transcript	Symbols: PSAD-1 | PSAD-1 (photosystem I subunit D-1) | chr4:1229111-1229945 REVERSE	-1.25277
1.1.2.2	PS.lightreaction.photosystem I.PSI polypeptide subunits	at4g12800	Transcript	Symbols: PSAL | PSAL (photosystem I subunit L) | chr4:7521322-7522670 FORWARD	-1.20468
1.1.2.2	PS.lightreaction.photosystem I.PSI polypeptide subunits	at4g28750	Transcript	Symbols: PSAE-1 | PSAE-1 (PSA E1 KNOCKOUT); catalytic | chr4:14202758-14203961 REVERSE	-1.34551
1.1.2.2	PS.lightreaction.photosystem I.PSI polypeptide subunits	at5g64040	Transcript	Symbols: PSAN | PSAN; calmodulin binding | chr5:25628588-25629615 REVERSE	-2.02326
1.1.3	PS.lightreaction.cytochrome b6/f	at2g26500	Transcript	cytochrome b6f complex subunit (petM), putative | chr2:11270218-11270874 FORWARD	-1.941
1.1.3	PS.lightreaction.cytochrome b6/f	at4g03280	Transcript	Symbols: PETC, PGR1 | PETC (PHOTOSYNTHETIC ELECTRON TRANSFER C); electron transporter, transferring electrons from cytochrome b6/f complex of photosystem II | chr4:1440146-1441863 FORWARD	-1.84333
1.1.4	PS.lightreaction.ATP synthase	at2g31040	Transcript	ATP synthase protein I -related | chr2:13208906-13211085 REVERSE	-1.11105
1.1.4.4	PS.lightreaction.ATP synthase.gamma chain	at1g15700	Transcript	Symbols: ATPC2 | ATPC2; enzyme regulator | chr1:5402569-5403818 REVERSE	-0.08218
1.1.4.4	PS.lightreaction.ATP synthase.gamma chain	at4g04640	Transcript	Symbols: ATPC1 | ATPC1; enzyme regulator | chr4:2350498-2352018 REVERSE	-1.49012
1.1.4.7	PS.lightreaction.ATP synthase.delta chain	at4g00895	Transcript	ATP synthase delta chain-related | chr4:381788-382643 FORWARD	-0.02788
1.1.4.7	PS.lightreaction.ATP synthase.delta chain	at4g09650	Transcript	Symbols: ATPD | ATPD (ATP SYNTHASE DELTA-SUBUNIT GENE); hydrogen ion transporting ATP synthase, rotational mechanism / proton-transporting ATPase, rotational mechanism | chr4:6100743-6101708 FORWARD	-1.02273
1.1.4.9	PS.lightreaction.ATP synthase.subunit B_ (ATPX)	at4g32260	Transcript	ATP synthase family | chr4:15573636-15574737 REVERSE	-0.77387
1.1.5	PS.lightreaction.other electron carrier (ox/red)	at5g45040	Transcript	cytochrome c6 (ATC6) | chr5:18175371-18176888 REVERSE	-0.20468
1.1.5.1	PS.lightreaction.other electron carrier (ox/red).plastocyanin	at1g20340	Transcript	Symbols: DRT112, PETE2 | DRT112; copper ion binding / electron carrier | chr1:7042429-7043363 REVERSE	-1.43402
1.1.5.1	PS.lightreaction.other electron carrier (ox/red).plastocyanin	at1g76100	Transcript	Symbols: PETE1 | PETE1 (PLASTOCYANIN 1); copper ion binding / electron carrier | chr1:28553987-28554768 REVERSE	-0.36798
1.1.5.2	PS.lightreaction.other electron carrier (ox/red).ferredoxin	at1g02180	Transcript	ferredoxin-related | chr1:413522-414645 REVERSE	-0.17081
1.1.5.2	PS.lightreaction.other electron carrier (ox/red).ferredoxin	at1g10960	Transcript	Symbols: ATFD1 | ATFD1 (FERREDOXIN 1); 2 iron, 2 sulfur cluster binding / electron carrier/ iron-sulfur cluster binding | chr1:3664386-3665039 FORWARD	-0.79178
1.1.5.2	PS.lightreaction.other electron carrier (ox/red).ferredoxin	at1g60950	Transcript	Symbols: FED A, ATFD2 | FED A; 2 iron, 2 sulfur cluster binding / electron carrier/ iron-sulfur cluster binding | chr1:22444520-22445161 FORWARD	-1.69855
1.1.5.2	PS.lightreaction.other electron carrier (ox/red).ferredoxin	at3g16250	Transcript	Symbols: NDF4 | NDF4 (NDH-DEPENDENT CYCLIC ELECTRON FLOW 1); electron carrier/ iron-sulfur cluster binding | chr3:5506931-5508414 REVERSE	-0.71591
1.1.5.2	PS.lightreaction.other electron carrier (ox/red).ferredoxin	at4g32590	Transcript	ferredoxin-related | chr4:15721324-15722869 FORWARD	-0.29983
1.1.5.2	PS.lightreaction.other electron carrier (ox/red).ferredoxin	at5g07950	Transcript	unknown protein | chr5:2540284-2542136 REVERSE	0.01351
1.1.5.3	PS.lightreaction.other electron carrier (ox/red).ferredoxin reductase	at1g20020	Transcript	Symbols: ATLFNR2, FNR2 | FNR2 (FERREDOXIN-NADP(+)-OXIDOREDUCTASE 2); NADPH dehydrogenase/ oxidoreductase/ poly(U) binding | chr1:6942717-6945018 FORWARD	-2.06597
1.1.5.3	PS.lightreaction.other electron carrier (ox/red).ferredoxin reductase	at4g32360	Transcript	NADP adrenodoxin-like ferredoxin reductase | chr4:15621301-15624923 FORWARD	0.05039
1.1.5.3	PS.lightreaction.other electron carrier (ox/red).ferredoxin reductase	at5g66190	Transcript	Symbols: ATLFNR1, FNR1 | FNR1 (FERREDOXIN-NADP(+)-OXIDOREDUCTASE 1); NADPH dehydrogenase/ electron transporter, transferring electrons within the cyclic electron transport pathway of photosynthesis/ electron transporter, transferring electrons within the noncyclic electron transp | chr5:26450964-26453199 REVERSE	-1.78121
1.1.5.4	PS.lightreaction.other electron carrier (ox/red).ferredoxin oxireductase	at1g15140	Transcript	oxidoreductase NAD-binding domain-containing protein | chr1:5210206-5212349 REVERSE	-0.37445
1.1.5.4	PS.lightreaction.other electron carrier (ox/red).ferredoxin oxireductase	at3g09150	Transcript	Symbols: HY2, GUN3 | HY2 (ELONGATED HYPOCOTYL 2); phytochromobilin:ferredoxin oxidoreductase | chr3:2803528-2805564 FORWARD	-0.5567
1.1.6	PS.lightreaction.NADH DH	at1g70760	Transcript	Symbols: CRR23 | CRR23 ((chlororespiratory reduction 23) | chr1:26687230-26688384 FORWARD	-1.60713
1.1.6	PS.lightreaction.NADH DH	at1g74880	Transcript	Symbols: NDH-O | NDH-O (NAD(P)H:plastoquinone dehydrogenase complex subunit O) | chr1:28129858-28131077 REVERSE	-0.45234
1.1.6	PS.lightreaction.NADH DH	at2g01590	Transcript	Symbols: CRR3 | CRR3 (CHLORORESPIRATORY REDUCTION 3) | chr2:266630-267798 FORWARD	-1.41525
1.1.6	PS.lightreaction.NADH DH	at4g37920	Transcript	unknown protein | chr4:17828433-17830465 REVERSE	-0.66654
1.1.6	PS.lightreaction.NADH DH	at5g58260	Transcript	Encodes subunit NDH-N of NAD(P)H:plastoquinone dehydrogenase complex (Ndh complex) present in the thylakoid membrane of chloroplasts. This subunit is thought to be required for Ndh complex assembly. | chr5:23560876-23561944 REVERSE	-0.97055
1.1.30	PS.lightreaction.state transition	at1g68830	Transcript	Symbols: STN7 | STN7 (Stt7 homolog STN7); kinase/ protein kinase | chr1:25872445-25875550 REVERSE	-0.3987
1.1.30	PS.lightreaction.state transition	at4g01330	Transcript	ATP binding / kinase/ protein kinase/ protein serine/threonine kinase/ protein tyrosine kinase | chr4:550420-552941 FORWARD	0.08239
1.1.30	PS.lightreaction.state transition	at4g02630	Transcript	protein kinase family protein | chr4:1151613-1153356 FORWARD	0.08754
1.1.40	PS.lightreaction.cyclic electron flow-chlororespiration	at1g64770	Transcript	Symbols: NDF2 | NDF2 (NDH-DEPENDENT CYCLIC ELECTRON FLOW 1); carbohydrate binding / catalytic | chr1:24057439-24059561 FORWARD	-0.57916
1.1.40	PS.lightreaction.cyclic electron flow-chlororespiration	at2g05620	Transcript	Symbols: PGR5 | PGR5 (proton gradient regulation 5); electron carrier | chr2:2081009-2081858 REVERSE	-1.07494
1.1.40	PS.lightreaction.cyclic electron flow-chlororespiration	at3g15840	Transcript	Symbols: PIFI | PIFI (post-illumination chlorophyll fluorescence increase) | chr3:5356638-5358500 REVERSE	0.02338
1.1.40	PS.lightreaction.cyclic electron flow-chlororespiration	at4g11960	Transcript	Symbols: PGRL1B | PGRL1B (PGR5-Like B) | chr4:7174886-7177840 REVERSE	-0.52174
1.1.40	PS.lightreaction.cyclic electron flow-chlororespiration	at4g22260	Transcript	Symbols: IM, IM1 | IM (IMMUTANS); alternative oxidase | chr4:11769754-11772516 REVERSE	0.04558
1.1.40	PS.lightreaction.cyclic electron flow-chlororespiration	at4g22890	Transcript	Symbols: PGR5-LIKE A | PGR5-LIKE A | chr4:12006986-12009520 FORWARD	-1.12895
1.2	PS.photorespiration	at4g17360	Transcript	formyltetrahydrofolate deformylase/ hydroxymethyl-, formyl- and related transferase/ methyltransferase | chr4:9703547-9705468 REVERSE	-0.11621
1.2	PS.photorespiration	at5g47435	Transcript	formyltetrahydrofolate deformylase, putative | chr5:19241703-19243988 FORWARD	-0.71234
1.2.1	PS.photorespiration.phosphoglycolate phosphatase	at5g36700	Transcript	Symbols: ATPGLP1, PGLP1 | PGLP1 (2-PHOSPHOGLYCOLATE PHOSPHATASE 1); phosphoglycolate phosphatase | chr5:14421635-14424490 REVERSE	-1.90329
1.2.2	PS.photorespiration.glycolate oxydase	at3g14130	Transcript	(S)-2-hydroxy-acid oxidase, peroxisomal, putative / glycolate oxidase, putative / short chain alpha-hydroxy acid oxidase, putative | chr3:4685646-4688309 REVERSE	0.07333
1.2.2	PS.photorespiration.glycolate oxydase	at3g14150	Transcript	(S)-2-hydroxy-acid oxidase, peroxisomal, putative / glycolate oxidase, putative / short chain alpha-hydroxy acid oxidase, putative | chr3:4690450-4693001 REVERSE	-0.16375
1.2.2	PS.photorespiration.glycolate oxydase	at3g14415	Transcript	(S)-2-hydroxy-acid oxidase, peroxisomal, putative / glycolate oxidase, putative / short chain alpha-hydroxy acid oxidase, putative | chr3:4818298-4821006 FORWARD	-2.11699
1.2.2	PS.photorespiration.glycolate oxydase	at3g14420	Transcript	(S)-2-hydroxy-acid oxidase, peroxisomal, putative / glycolate oxidase, putative / short chain alpha-hydroxy acid oxidase, putative | chr3:4821523-4824178 FORWARD	-2.15587
1.2.2	PS.photorespiration.glycolate oxydase	at4g18360	Transcript	(S)-2-hydroxy-acid oxidase, peroxisomal, putative / glycolate oxidase, putative / short chain alpha-hydroxy acid oxidase, putative | chr4:10145919-10148682 REVERSE	0.25739
1.2.3	PS.photorespiration.aminotransferases peroxisomal	at1g70580	Transcript	Symbols: AOAT2, GGT2 | AOAT2 (ALANINE-2-OXOGLUTARATE AMINOTRANSFERASE 2); L-alanine:2-oxoglutarate aminotransferase/ glycine:2-oxoglutarate aminotransferase | chr1:26612719-26616069 FORWARD	-0.07193
1.2.3	PS.photorespiration.aminotransferases peroxisomal	at2g13360	Transcript	Symbols: AGT, AGT1 | AGT (ALANINE:GLYOXYLATE AMINOTRANSFERASE); alanine-glyoxylate transaminase/ serine-glyoxylate transaminase/ serine-pyruvate transaminase | chr2:5539240-5541358 REVERSE	-1.18141
1.2.4.1	PS.photorespiration.glycine cleavage.P subunit	at2g26080	Transcript	Symbols: AtGLDP2 | AtGLDP2 (Arabidopsis thaliana glycine decarboxylase P-protein 2); ATP binding / glycine dehydrogenase (decarboxylating) | chr2:11109003-11113828 REVERSE	-0.91803
1.2.4.1	PS.photorespiration.glycine cleavage.P subunit	at4g33010	Transcript	Symbols: AtGLDP1 | AtGLDP1 (Arabidopsis thaliana glycine decarboxylase P-protein 1); catalytic/ glycine dehydrogenase (decarboxylating)/ pyridoxal phosphate binding | chr4:15926670-15931332 REVERSE	-1.10228
1.2.4.2	PS.photorespiration.glycine cleavage.T subunit	at1g11860	Transcript	aminomethyltransferase, putative | chr1:4001280-4003442 FORWARD	-2.09526
1.2.4.4	PS.photorespiration.glycine cleavage.H protein	at1g32470	Transcript	glycine cleavage system H protein, mitochondrial, putative | chr1:11739304-11740361 REVERSE	-1.87322
1.2.4.4	PS.photorespiration.glycine cleavage.H protein	at2g35120	Transcript	glycine cleavage system H protein, mitochondrial, putative | chr2:14805639-14807369 REVERSE	0.18254
1.2.4.4	PS.photorespiration.glycine cleavage.H protein	at2g35370	Transcript	Symbols: GDCH | GDCH; glycine dehydrogenase (decarboxylating) | chr2:14891102-14892218 FORWARD	-2.23455
1.2.5	PS.photorespiration.serine hydroxymethyltransferase	at4g32520	Transcript	Symbols: SHM3 | SHM3 (SERINE HYDROXYMETHYLTRANSFERASE 3); catalytic/ glycine hydroxymethyltransferase/ pyridoxal phosphate binding | chr4:15689464-15692857 REVERSE	0.00283
1.2.6	PS.photorespiration.hydroxypyruvate reductase	at1g12550	Transcript	oxidoreductase family protein | chr1:4274594-4275981 FORWARD	-0.3354
1.2.6	PS.photorespiration.hydroxypyruvate reductase	at1g68010	Transcript	Symbols: HPR | HPR; glycerate dehydrogenase/ poly(U) binding | chr1:25493218-25495988 FORWARD	-2.27682
1.2.6	PS.photorespiration.hydroxypyruvate reductase	at1g79870	Transcript	oxidoreductase family protein | chr1:30044746-30046027 FORWARD	-0.1072
1.2.6	PS.photorespiration.hydroxypyruvate reductase	at2g45630	Transcript	oxidoreductase family protein | chr2:18796000-18797089 FORWARD	-0.0981
1.2.7	PS.photorespiration.glycerate kinase	at1g80380	Transcript	phosphoribulokinase/uridine kinase-related | chr1:30217219-30220004 FORWARD	-0.22494
1.3	PS.calvin cycle	at2g47400	Transcript	Symbols: CP12-1, CP12 | CP12-1 | chr2:19446854-19447438 FORWARD	-0.63801
1.3	PS.calvin cycle	at3g62410	Transcript	Symbols: CP12-2, CP12 | CP12-2; protein binding | chr3:23090944-23091566 FORWARD	-1.24772
1.3.2	PS.calvin cycle.rubisco small subunit	at1g67090	Transcript	Symbols: RBCS1A | RBCS1A (RIBULOSE BISPHOSPHATE CARBOXYLASE SMALL CHAIN 1A); copper ion binding / ribulose-bisphosphate carboxylase | chr1:25048158-25049424 REVERSE	-0.94266
1.3.2	PS.calvin cycle.rubisco small subunit	at5g38410	Transcript	ribulose bisphosphate carboxylase small chain 3B / RuBisCO small subunit 3B (RBCS-3B) (ATS3B) | chr5:15377173-15378416 REVERSE	-1.53528
1.3.3	PS.calvin cycle.phosphoglycerate kinase	at1g56190	Transcript	phosphoglycerate kinase, putative | chr1:21028238-21030649 FORWARD	-0.53099
1.3.3	PS.calvin cycle.phosphoglycerate kinase	at3g12780	Transcript	Symbols: PGK1 | PGK1 (PHOSPHOGLYCERATE KINASE 1); phosphoglycerate kinase | chr3:4060971-4063306 REVERSE	-1.27462
1.3.4	PS.calvin cycle.GAP	at1g12900	Transcript	Symbols: GAPA-2 | GAPA-2 (GLYCERALDEHYDE 3-PHOSPHATE DEHYDROGENASE A SUBUNIT 2); NAD or NADH binding / binding / catalytic/ glyceraldehyde-3-phosphate dehydrogenase (phosphorylating)/ glyceraldehyde-3-phosphate dehydrogenase | chr1:4392450-4394400 REVERSE	-2.17937
1.3.4	PS.calvin cycle.GAP	at1g42970	Transcript	Symbols: GAPB | GAPB (GLYCERALDEHYDE-3-PHOSPHATE DEHYDROGENASE B SUBUNIT); glyceraldehyde-3-phosphate dehydrogenase (NADP+)/ glyceraldehyde-3-phosphate dehydrogenase | chr1:16127381-16129843 FORWARD	-2.18054
1.3.4	PS.calvin cycle.GAP	at3g26650	Transcript	Symbols: GAPA, GAPA-1 | GAPA (GLYCERALDEHYDE 3-PHOSPHATE DEHYDROGENASE A SUBUNIT); glyceraldehyde-3-phosphate dehydrogenase/ protein binding | chr3:9795071-9797045 FORWARD	-1.41962
1.3.5	PS.calvin cycle.TPI	at2g21170	Transcript	Symbols: TIM | TIM (TRIOSEPHOSPHATE ISOMERASE); catalytic/ triose-phosphate isomerase | chr2:9070754-9073233 REVERSE	-0.68231
1.3.6	PS.calvin cycle.aldolase	at2g01140	Transcript	fructose-bisphosphate aldolase, putative | chr2:94811-96655 REVERSE	0.37094
1.3.6	PS.calvin cycle.aldolase	at2g21330	Transcript	fructose-bisphosphate aldolase, putative | chr2:9128151-9130240 REVERSE	-2.26897
1.3.6	PS.calvin cycle.aldolase	at4g26530	Transcript	fructose-bisphosphate aldolase, putative | chr4:13391344-13393107 FORWARD	-1.4247
1.3.6	PS.calvin cycle.aldolase	at4g38970	Transcript	fructose-bisphosphate aldolase, putative | chr4:18163496-18165762 REVERSE	-1.78366
1.3.7	PS.calvin cycle.FBPase	at3g54050	Transcript	fructose-1,6-bisphosphatase, putative / D-fructose-1,6-bisphosphate 1-phosphohydrolase, putative / FBPase, putative | chr3:20016905-20018780 FORWARD	-1.8519
1.3.7	PS.calvin cycle.FBPase	at5g64380	Transcript	fructose-1,6-bisphosphatase family protein | chr5:25741249-25743198 FORWARD	-0.11901
1.3.8	PS.calvin cycle.transketolase	at2g45290	Transcript	transketolase, putative | chr2:18672682-18675906 FORWARD	0.37295
1.3.8	PS.calvin cycle.transketolase	at3g60750	Transcript	transketolase, putative | chr3:22453719-22457152 FORWARD	-0.89854
1.3.9	PS.calvin cycle.seduheptulose bisphosphatase	at3g55800	Transcript	Symbols: SBPASE | SBPASE (sedoheptulose-bisphosphatase); phosphoric ester hydrolase/ sedoheptulose-bisphosphatase | chr3:20709386-20711640 FORWARD	-1.11714
1.3.10	PS.calvin cycle.Rib5P Isomerase	at3g04790	Transcript	ribose 5-phosphate isomerase-related | chr3:1313316-1315243 FORWARD	-0.59954
1.3.10	PS.calvin cycle.Rib5P Isomerase	at5g44520	Transcript	ribose 5-phosphate isomerase-related | chr5:17934287-17936527 REVERSE	-0.24374
1.3.11	PS.calvin cycle.RPE	at5g61410	Transcript	Symbols: RPE, EMB2728 | RPE; catalytic/ ribulose-phosphate 3-epimerase | chr5:24683606-24686105 REVERSE	-1.27765
1.3.12	PS.calvin cycle.PRK	at1g32060	Transcript	Symbols: PRK | PRK (PHOSPHORIBULOKINASE); ATP binding / phosphoribulokinase/ protein binding | chr1:11532533-11534639 FORWARD	-2.64264
1.3.13	PS.calvin cycle.rubisco interacting	at1g14030	Transcript	ribulose-1,5 bisphosphate carboxylase oxygenase large subunit N-methyltransferase, putative | chr1:4805306-4807517 REVERSE	0.05059
1.3.13	PS.calvin cycle.rubisco interacting	at1g55490	Transcript	Symbols: CPN60B, LEN1 | CPN60B (CHAPERONIN 60 BETA); ATP binding / protein binding | chr1:20715563-20719165 REVERSE	-1.07104
1.3.13	PS.calvin cycle.rubisco interacting	at1g73110	Transcript	ribulose bisphosphate carboxylase/oxygenase activase, putative / RuBisCO activase, putative | chr1:27494121-27496878 REVERSE	-0.0932
1.3.13	PS.calvin cycle.rubisco interacting	at2g28000	Transcript	Symbols: CPN60A, CH-CPN60A, SLP | CPN60A (CHAPERONIN-60ALPHA); ATP binding / protein binding | chr2:11926449-11929389 FORWARD	0.18808
1.3.13	PS.calvin cycle.rubisco interacting	at2g39730	Transcript	Symbols: RCA | RCA (RUBISCO ACTIVASE); ADP binding / ATP binding / enzyme regulator/ ribulose-1,5-bisphosphate carboxylase/oxygenase activator | chr2:16570746-16573548 REVERSE	-2.84154
1.3.13	PS.calvin cycle.rubisco interacting	at4g20130	Transcript	Symbols: PTAC14 | PTAC14 (PLASTID TRANSCRIPTIONALLY ACTIVE14) | chr4:10878887-10881945 FORWARD	-0.18343
4.1.14	glycolysis.cytosolic branch.pyruvate kinase (PK)	at2g36580	Transcript	pyruvate kinase, putative | chr2:15339122-15343086 FORWARD	0.61668
4.1.14	glycolysis.cytosolic branch.pyruvate kinase (PK)	at3g25960	Transcript	pyruvate kinase, putative | chr3:9498439-9499932 FORWARD	0.7474
4.1.14	glycolysis.cytosolic branch.pyruvate kinase (PK)	at3g49160	Transcript	pyruvate kinase family protein | chr3:18221994-18224885 REVERSE	0.0809
4.1.14	glycolysis.cytosolic branch.pyruvate kinase (PK)	at3g52990	Transcript	pyruvate kinase, putative | chr3:19648861-19652508 FORWARD	0.29998
4.1.14	glycolysis.cytosolic branch.pyruvate kinase (PK)	at3g55650	Transcript	pyruvate kinase, putative | chr3:20647085-20648617 FORWARD	0.06241
4.1.14	glycolysis.cytosolic branch.pyruvate kinase (PK)	at3g55810	Transcript	pyruvate kinase, putative | chr3:20711705-20713236 REVERSE	0.2859
4.1.14	glycolysis.cytosolic branch.pyruvate kinase (PK)	at5g08570	Transcript	pyruvate kinase, putative | chr5:2778000-2780441 FORWARD	0.19626
4.1.14	glycolysis.cytosolic branch.pyruvate kinase (PK)	at5g63680	Transcript	pyruvate kinase, putative | chr5:25490073-25492752 FORWARD	0.55096
8.3	TCA / org transformation.carbonic anhydrases	at1g08065	Transcript	Symbols: ATACA5, ACA5 | ACA5 (ALPHA CARBONIC ANHYDRASE 5); carbonate dehydratase/ zinc ion binding | chr1:2511647-2513454 REVERSE	0.06186
8.3	TCA / org transformation.carbonic anhydrases	at1g08080	Transcript	Symbols: ATACA7, ACA7 | ACA7 (ALPHA CARBONIC ANHYDRASE 7); carbonate dehydratase/ zinc ion binding | chr1:2516991-2518546 REVERSE	0.02177
8.3	TCA / org transformation.carbonic anhydrases	at1g23730	Transcript	Symbols: ATBCA3, BCA3 | BCA3 (BETA CARBONIC ANHYDRASE 4); carbonate dehydratase/ zinc ion binding | chr1:8395557-8398144 FORWARD	-0.00206
8.3	TCA / org transformation.carbonic anhydrases	at1g58180	Transcript	Symbols: ATBCA6, BCA6 | carbonic anhydrase family protein / carbonate dehydratase family protein | chr1:21537935-21539914 REVERSE	-0.03136
8.3	TCA / org transformation.carbonic anhydrases	at1g70410	Transcript	Symbols: ATBCA4, BCA4 | carbonic anhydrase, putative / carbonate dehydratase, putative | chr1:26533926-26538333 REVERSE	-0.95009
8.3	TCA / org transformation.carbonic anhydrases	at2g28210	Transcript	Symbols: ATACA2 | ATACA2 (ALPHA CARBONIC ANHYDRASE 2); carbonate dehydratase/ zinc ion binding | chr2:12029997-12032420 FORWARD	0.1564
8.3	TCA / org transformation.carbonic anhydrases	at3g01500	Transcript	Symbols: CA1 | CA1 (CARBONIC ANHYDRASE 1); carbonate dehydratase/ zinc ion binding | chr3:194724-198019 REVERSE	-3.3671
8.3	TCA / org transformation.carbonic anhydrases	at3g52720	Transcript	Symbols: ATACA1, ACA1 | ACA1 (ALPHA CARBONIC ANHYDRASE 1); carbonate dehydratase/ zinc ion binding | chr3:19538690-19541284 REVERSE	-1.15216
8.3	TCA / org transformation.carbonic anhydrases	at4g20990	Transcript	Symbols: ATACA4, ACA4 | ACA4 (ALPHA CARBONIC ANHYDRASE 4); carbonate dehydratase/ zinc ion binding | chr4:11219772-11221126 FORWARD	-0.12482
8.3	TCA / org transformation.carbonic anhydrases	at4g21000	Transcript	Symbols: ATACA6, ACA6 | ACA6 (ALPHA CARBONIC ANHYDRASE 6); carbonate dehydratase/ zinc ion binding | chr4:11222529-11223756 FORWARD	0.06826
8.3	TCA / org transformation.carbonic anhydrases	at4g33580	Transcript	Symbols: ATBCA5, BCA5 | carbonic anhydrase family protein / carbonate dehydratase family protein | chr4:16138360-16141624 FORWARD	0.12
8.3	TCA / org transformation.carbonic anhydrases	at5g04180	Transcript	Symbols: ATACA3, ACA3 | ACA3 (ALPHA CARBONIC ANHYDRASE 3); carbonate dehydratase/ zinc ion binding | chr5:1147648-1149284 REVERSE	0.07742
8.3	TCA / org transformation.carbonic anhydrases	at5g14740	Transcript	Symbols: CA2, CA18, BETA CA2 | CA2 (CARBONIC ANHYDRASE 2); carbonate dehydratase/ zinc ion binding | chr5:4757972-4762615 FORWARD	-2.52549
8.3	TCA / org transformation.carbonic anhydrases	at5g56330	Transcript	Symbols: ATACA8, ACA8 | ACA8 (ALPHA CARBONIC ANHYDRASE 8); carbonate dehydratase/ zinc ion binding | chr5:22813768-22816162 FORWARD	0.62391
9	mitochondrial electron transport / ATP synthesis	at4g34700	Transcript	complex 1 family protein / LVR family protein | chr4:16556825-16558846 FORWARD	-0.01162
9.1.1	mitochondrial electron transport / ATP synthesis.NADH-DH.complex I	at1g14450	Transcript	unknown protein | chr1:4946218-4947576 REVERSE	0.48801
9.1.1	mitochondrial electron transport / ATP synthesis.NADH-DH.complex I	at2g20530	Transcript	Symbols: ATPHB6 | ATPHB6 (PROHIBITIN 6) | chr2:8841972-8844000 FORWARD	-0.8113
9.1.1	mitochondrial electron transport / ATP synthesis.NADH-DH.complex I	at3g12260	Transcript	complex 1 family protein / LVR family protein | chr3:3908940-3910420 REVERSE	0.06424
9.1.1	mitochondrial electron transport / ATP synthesis.NADH-DH.complex I	at3g27890	Transcript	Symbols: NQR | NQR (NADPH:QUINONE OXIDOREDUCTASE); FMN reductase | chr3:10350656-10352033 REVERSE	-0.04213
9.1.1	mitochondrial electron transport / ATP synthesis.NADH-DH.complex I	at4g28510	Transcript	Symbols: ATPHB1 | ATPHB1 (PROHIBITIN 1) | chr4:14084749-14086844 REVERSE	-0.10392
9.1.1	mitochondrial electron transport / ATP synthesis.NADH-DH.complex I	at5g44140	Transcript	Symbols: ATPHB7 | ATPHB7 (PROHIBITIN 7) | chr5:17762491-17763629 FORWARD	0.07555
9.1.1.5	mitochondrial electron transport / ATP synthesis.NADH-DH.complex I.carbonic anhydrase	at1g19580	Transcript	Symbols: GAMMA CA1 | GAMMA CA1 (GAMMA CARBONIC ANHYDRASE 1); carbonate dehydratase | chr1:6774763-6777456 FORWARD	-0.08214
9.1.1.5	mitochondrial electron transport / ATP synthesis.NADH-DH.complex I.carbonic anhydrase	at1g47260	Transcript	Symbols: APFI, GAMMA CA2 | GAMMA CA2 (GAMMA CARBONIC ANHYDRASE 2); carbonate dehydratase | chr1:17321173-17323484 REVERSE	-0.17918
9.1.1.5	mitochondrial electron transport / ATP synthesis.NADH-DH.complex I.carbonic anhydrase	at3g48680	Transcript	Symbols: GAMMA CAL2 | GAMMA CAL2 (GAMMA CARBONIC ANHYDRASE-LIKE 2); transferase | chr3:18035011-18037041 FORWARD	0.07601
9.1.1.5	mitochondrial electron transport / ATP synthesis.NADH-DH.complex I.carbonic anhydrase	at5g63510	Transcript	Symbols: GAMMA CAL1 | GAMMA CAL1 (GAMMA CARBONIC ANHYDRASE LIKE 1); carbonate dehydratase | chr5:25423984-25425841 FORWARD	0.11938
9.1.1.5	mitochondrial electron transport / ATP synthesis.NADH-DH.complex I.carbonic anhydrase	at5g66510	Transcript	Symbols: GAMMA CA3 | GAMMA CA3 (GAMMA CARBONIC ANHYDRASE 3); carbonate dehydratase | chr5:26549704-26551604 REVERSE	0.10423
9.1.2	mitochondrial electron transport / ATP synthesis.NADH-DH.localisation not clear	at1g16700	Transcript	NADH-ubiquinone oxidoreductase 23 kDa subunit, mitochondrial, putative | chr1:5709725-5711902 FORWARD	0.04172
9.1.2	mitochondrial electron transport / ATP synthesis.NADH-DH.localisation not clear	at1g49140	Transcript	NADH-ubiquinone oxidoreductase-related | chr1:18176772-18178298 REVERSE	0.51083
9.1.2	mitochondrial electron transport / ATP synthesis.NADH-DH.localisation not clear	at1g54720	Transcript	early-responsive to dehydration protein-related / ERD protein-related | chr1:20422831-20423754 FORWARD	0.00254
9.1.2	mitochondrial electron transport / ATP synthesis.NADH-DH.localisation not clear	at1g77910	Transcript	unknown protein | chr1:29296138-29296407 FORWARD	0.0234
9.1.2	mitochondrial electron transport / ATP synthesis.NADH-DH.localisation not clear	at1g79010	Transcript	NADH-ubiquinone oxidoreductase 23 kDa subunit, mitochondrial (TYKY) | chr1:29724879-29727028 REVERSE	0.21198
9.1.2	mitochondrial electron transport / ATP synthesis.NADH-DH.localisation not clear	at2g02050	Transcript	NADH-ubiquinone oxidoreductase B18 subunit, putative | chr2:489966-491995 FORWARD	0.60305
9.1.2	mitochondrial electron transport / ATP synthesis.NADH-DH.localisation not clear	at2g07689	Transcript	NADH-ubiquinone oxidoreductase, putative | chr2:3336109-3336753 FORWARD	-0.05008
9.1.2	mitochondrial electron transport / ATP synthesis.NADH-DH.localisation not clear	at2g07751	Transcript	NADH-ubiquinone oxidoreductase chain 3, putative | chr2:3270008-3270364 FORWARD	-0.13713
9.1.2	mitochondrial electron transport / ATP synthesis.NADH-DH.localisation not clear	at2g07785	Transcript	NADH-ubiquinone oxidoreductase, putative | chr2:3348114-3350018 FORWARD	0.35057
9.1.2	mitochondrial electron transport / ATP synthesis.NADH-DH.localisation not clear	at2g20360	Transcript	binding / catalytic/ coenzyme binding | chr2:8785988-8789473 FORWARD	0.56603
9.1.2	mitochondrial electron transport / ATP synthesis.NADH-DH.localisation not clear	at2g47690	Transcript	NADH-ubiquinone oxidoreductase-related | chr2:19551263-19552358 FORWARD	-0.08045
9.1.2	mitochondrial electron transport / ATP synthesis.NADH-DH.localisation not clear	at3g03070	Transcript	NADH-ubiquinone oxidoreductase-related | chr3:696299-698156 REVERSE	0.216
9.1.2	mitochondrial electron transport / ATP synthesis.NADH-DH.localisation not clear	at3g03100	Transcript	NADH:ubiquinone oxidoreductase family protein | chr3:705381-707651 REVERSE	0.05468
9.1.2	mitochondrial electron transport / ATP synthesis.NADH-DH.localisation not clear	at3g06310	Transcript	NADH-ubiquinone oxidoreductase 19 kDa subunit (NDUFA8) family protein | chr3:1912968-1914392 REVERSE	-0.07952
9.1.2	mitochondrial electron transport / ATP synthesis.NADH-DH.localisation not clear	at3g18410	Transcript	NADH-ubiquinone oxidoreductase-related | chr3:6323162-6324579 FORWARD	0.60443
9.1.2	mitochondrial electron transport / ATP synthesis.NADH-DH.localisation not clear	at3g62790	Transcript	NADH-ubiquinone oxidoreductase-related | chr3:23223061-23224308 REVERSE	0.13474
9.1.2	mitochondrial electron transport / ATP synthesis.NADH-DH.localisation not clear	at4g02580	Transcript	NADH-ubiquinone oxidoreductase 24 kDa subunit, putative | chr4:1134467-1137156 FORWARD	-0.29591
9.1.2	mitochondrial electron transport / ATP synthesis.NADH-DH.localisation not clear	at4g21810	Transcript	Symbols: DER2.1 | DER2.1 (DERLIN-2.1) | chr4:11575096-11577195 REVERSE	0.15418
9.1.2	mitochondrial electron transport / ATP synthesis.NADH-DH.localisation not clear	at4g26965	Transcript	NADH:ubiquinone oxidoreductase family protein | chr4:13539642-13542397 FORWARD	-0.05523
9.1.2	mitochondrial electron transport / ATP synthesis.NADH-DH.localisation not clear	at5g08530	Transcript	Symbols: CI51 | CI51 (51 kDa subunit of complex I); 4 iron, 4 sulfur cluster binding / FMN binding / NAD or NADH binding / NADH dehydrogenase (ubiquinone)/ oxidoreductase, acting on NADH or NADPH | chr5:2759317-2761875 REVERSE	0.02033
9.1.2	mitochondrial electron transport / ATP synthesis.NADH-DH.localisation not clear	at5g11770	Transcript	NADH-ubiquinone oxidoreductase 20 kDa subunit, mitochondrial | chr5:3790806-3793000 REVERSE	0.28499
9.1.2	mitochondrial electron transport / ATP synthesis.NADH-DH.localisation not clear	at5g18800	Transcript	NADH-ubiquinone oxidoreductase 19 kDa subunit (NDUFA8) family protein | chr5:6267078-6268638 FORWARD	-0.16024
9.1.2	mitochondrial electron transport / ATP synthesis.NADH-DH.localisation not clear	at5g37510	Transcript	Symbols: EMB1467 | EMB1467 (embryo defective 1467); NADH dehydrogenase (ubiquinone)/ NADH dehydrogenase/ electron carrier/ iron-sulfur cluster binding / oxidoreductase/ oxidoreductase, acting on NADH or NADPH | chr5:14897410-14900647 FORWARD	0.33017
9.1.2	mitochondrial electron transport / ATP synthesis.NADH-DH.localisation not clear	at5g47890	Transcript	NADH-ubiquinone oxidoreductase B8 subunit, putative | chr5:19388737-19390629 FORWARD	0.38143
9.1.2	mitochondrial electron transport / ATP synthesis.NADH-DH.localisation not clear	at5g52840	Transcript	NADH-ubiquinone oxidoreductase-related | chr5:21413646-21415006 FORWARD	-0.04779
9.1.2	mitochondrial electron transport / ATP synthesis.NADH-DH.localisation not clear	at5g67590	Transcript	Symbols: FRO1 | FRO1 (FROSTBITE1); NADH dehydrogenase (ubiquinone) | chr5:26958001-26959557 FORWARD	0.49223
9.2.1.2	mitochondrial electron transport / ATP synthesis.NADH-DH.type II.external	at2g20800	Transcript	Symbols: NDB4 | NDB4 (NAD(P)H dehydrogenase B4); NADH dehydrogenase | chr2:8953252-8955761 REVERSE	0.13527
9.2.1.2	mitochondrial electron transport / ATP synthesis.NADH-DH.type II.external	at4g05020	Transcript	Symbols: NDB2 | NDB2 (NAD(P)H dehydrogenase B2); FAD binding / disulfide oxidoreductase/ oxidoreductase | chr4:2572621-2576595 FORWARD	0.70763
9.2.1.2	mitochondrial electron transport / ATP synthesis.NADH-DH.type II.external	at4g21490	Transcript	Symbols: NDB3 | NDB3; NADH dehydrogenase | chr4:11436495-11439326 REVERSE	0.11323
9.2.1.2	mitochondrial electron transport / ATP synthesis.NADH-DH.type II.external	at4g28220	Transcript	Symbols: NDB1 | NDB1 (NAD(P)H dehydrogenase B1); NADH dehydrogenase/ disulfide oxidoreductase | chr4:13992997-13995831 FORWARD	-0.03799
9.2.1.3	mitochondrial electron transport / ATP synthesis.NADH-DH.type II.mitochondrial	at5g08740	Transcript	Symbols: NDC1 | NDC1 (NAD(P)H dehydrogenase C1); NADH dehydrogenase | chr5:2848506-2851428 REVERSE	-0.17731
9.2.1.4	mitochondrial electron transport / ATP synthesis.NADH-DH.type II.internal matrix	at1g07180	Transcript	Symbols: ATNDI1, NDA1 | NDA1 (ALTERNATIVE NAD(P)H DEHYDROGENASE 1); NADH dehydrogenase | chr1:2204320-2206934 FORWARD	0.04785
9.2.1.4	mitochondrial electron transport / ATP synthesis.NADH-DH.type II.internal matrix	at2g29990	Transcript	Symbols: NDA2 | NDA2 (ALTERNATIVE NAD(P)H DEHYDROGENASE 2); FAD binding / NADH dehydrogenase/ oxidoreductase | chr2:12793340-12795913 REVERSE	0.01997
9.3	mitochondrial electron transport / ATP synthesis.electron transfer flavoprotein	at1g50940	Transcript	Symbols: ETFALPHA | ETFALPHA (electron transfer flavoprotein alpha); FAD binding / electron carrier | chr1:18877812-18880010 REVERSE	0.10601
9.3	mitochondrial electron transport / ATP synthesis.electron transfer flavoprotein	at2g43400	Transcript	Symbols: ETFQO | ETFQO (electron-transfer flavoprotein:ubiquinone oxidoreductase); catalytic/ electron carrier/ electron-transferring-flavoprotein dehydrogenase | chr2:18021180-18025292 FORWARD	0.0691
9.3	mitochondrial electron transport / ATP synthesis.electron transfer flavoprotein	at5g43430	Transcript	Symbols: ETFBETA | ETFBETA; electron carrier | chr5:17453598-17455296 FORWARD	-0.08522
9.4	mitochondrial electron transport / ATP synthesis.alternative oxidase	at1g32350	Transcript	Symbols: AOX1D | AOX1D (alternative oxidase 1D); alternative oxidase | chr1:11666977-11668690 REVERSE	1.29809
9.4	mitochondrial electron transport / ATP synthesis.alternative oxidase	at3g22360	Transcript	Symbols: AOX1B | AOX1B; alternative oxidase | chr3:7904156-7905384 FORWARD	-0.14148
9.4	mitochondrial electron transport / ATP synthesis.alternative oxidase	at3g22370	Transcript	Symbols: AOX1A, ATAOX1A | AOX1A (ALTERNATIVE OXIDASE 1A); alternative oxidase | chr3:7906791-7908740 FORWARD	1.51237
9.4	mitochondrial electron transport / ATP synthesis.alternative oxidase	at3g27620	Transcript	Symbols: AOX1C | AOX1C; alternative oxidase | chr3:10229045-10230702 REVERSE	-0.14383
9.4	mitochondrial electron transport / ATP synthesis.alternative oxidase	at5g64210	Transcript	Symbols: AOX2 | AOX2; alternative oxidase | chr5:25683965-25685664 REVERSE	-0.31965
9.5	mitochondrial electron transport / ATP synthesis.cytochrome c reductase	at1g15120	Transcript	ubiquinol-cytochrome C reductase complex 7.8 kDa protein, putative / mitochondrial hinge protein, putative | chr1:5202648-5204193 FORWARD	0.2184
9.5	mitochondrial electron transport / ATP synthesis.cytochrome c reductase	at1g36380	Transcript	unknown protein | chr1:13700814-13701632 FORWARD	0.06048
9.5	mitochondrial electron transport / ATP synthesis.cytochrome c reductase	at2g01090	Transcript	ubiquinol-cytochrome C reductase complex 7.8 kDa protein, putative / mitochondrial hinge protein, putative | chr2:80014-81200 FORWARD	0.21015
9.5	mitochondrial electron transport / ATP synthesis.cytochrome c reductase	at2g07727	Transcript	cytochrome b (MTCYB) (COB) (CYTB) | chr2:3450578-3452044 FORWARD	-0.02386
9.5	mitochondrial electron transport / ATP synthesis.cytochrome c reductase	at3g10860	Transcript	ubiquinol-cytochrome C reductase complex ubiquinone-binding protein, putative / ubiquinol-cytochrome C reductase complex 8.2 kDa protein, putative | chr3:3399736-3400741 FORWARD	0.86528
9.5	mitochondrial electron transport / ATP synthesis.cytochrome c reductase	at3g52730	Transcript	ubiquinol-cytochrome C reductase UQCRX/QCR9-like family protein | chr3:19542931-19544264 REVERSE	0.51521
9.5	mitochondrial electron transport / ATP synthesis.cytochrome c reductase	at4g32470	Transcript	ubiquinol-cytochrome C reductase complex 14 kDa protein, putative | chr4:15669219-15671194 REVERSE	0.21676
9.5	mitochondrial electron transport / ATP synthesis.cytochrome c reductase	at5g05370	Transcript	ubiquinol-cytochrome C reductase complex ubiquinone-binding protein, putative / ubiquinol-cytochrome C reductase complex 8.2 kDa protein, putative | chr5:1590797-1591903 REVERSE	0.88975
9.5	mitochondrial electron transport / ATP synthesis.cytochrome c reductase	at5g13430	Transcript	ubiquinol-cytochrome C reductase iron-sulfur subunit, mitochondrial, putative / Rieske iron-sulfur protein, putative | chr5:4305125-4307513 REVERSE	-0.04169
9.5	mitochondrial electron transport / ATP synthesis.cytochrome c reductase	at5g13440	Transcript	ubiquinol-cytochrome C reductase iron-sulfur subunit, mitochondrial, putative / Rieske iron-sulfur protein, putative | chr5:4308129-4310181 REVERSE	0.92735
9.5	mitochondrial electron transport / ATP synthesis.cytochrome c reductase	at5g25450	Transcript	ubiquinol-cytochrome C reductase complex 14 kDa protein, putative | chr5:8856997-8858476 FORWARD	0.02108
9.6	mitochondrial electron transport / ATP synthesis.cytochrome c	at1g15220	Transcript	Symbols: ATCCMH, CCMH | CCMH; oxidoreductase | chr1:5240199-5241538 REVERSE	-0.15598
9.6	mitochondrial electron transport / ATP synthesis.cytochrome c	at1g22840	Transcript	Symbols: CYTC-1, ATCYTC-A | CYTC-1 (CYTOCHROME C-1); electron carrier/ heme binding / iron ion binding | chr1:8079287-8080574 FORWARD	1.14923
9.6	mitochondrial electron transport / ATP synthesis.cytochrome c	at1g49380	Transcript	cytochrome c biogenesis protein family | chr1:18276707-18279528 FORWARD	-0.11594
9.6	mitochondrial electron transport / ATP synthesis.cytochrome c	at2g07681	Transcript	cytochrome c biogenesis protein, putative | chr2:3290231-3291001 FORWARD	0.30801
9.6	mitochondrial electron transport / ATP synthesis.cytochrome c	at2g07771	Transcript	cytochrome c biogenesis protein-related | chr2:3239693-3240463 REVERSE	0.06659
9.6	mitochondrial electron transport / ATP synthesis.cytochrome c	at3g27240	Transcript	cytochrome c1, putative | chr3:10055789-10058716 REVERSE	0.8588
9.6	mitochondrial electron transport / ATP synthesis.cytochrome c	at3g51790	Transcript	Symbols: ATG1 | ATG1 (ARABIDOPSIS TRANSMEMBRANE PROTEIN G1P-RELATED 1) | chr3:19209585-19210744 REVERSE	-0.03174
9.6	mitochondrial electron transport / ATP synthesis.cytochrome c	at4g10040	Transcript	Symbols: CYTC-2 | CYTC-2 (cytochrome c-2); electron carrier/ heme binding / iron ion binding | chr4:6276998-6278509 FORWARD	0.06568
9.6	mitochondrial electron transport / ATP synthesis.cytochrome c	at5g40810	Transcript	cytochrome c1, putative | chr5:16339893-16342644 FORWARD	0.28589
9.7	mitochondrial electron transport / ATP synthesis.cytochrome c oxidase	at1g02410	Transcript	cytochrome c oxidase assembly protein CtaG / Cox11 family | chr1:490925-492926 FORWARD	0.14799
9.7	mitochondrial electron transport / ATP synthesis.cytochrome c oxidase	at1g22450	Transcript	Symbols: COX6B, ATCOX6B2 | COX6B (CYTOCHROME C OXIDASE 6B); cytochrome-c oxidase | chr1:7925121-7927278 FORWARD	0.0064
9.7	mitochondrial electron transport / ATP synthesis.cytochrome c oxidase	at1g28140	Transcript	unknown protein | chr1:9832816-9834427 REVERSE	-0.1751
9.7	mitochondrial electron transport / ATP synthesis.cytochrome c oxidase	at1g32710	Transcript	cytochrome c oxidase subunit VIb family | chr1:11833113-11833706 FORWARD	0.0461
9.7	mitochondrial electron transport / ATP synthesis.cytochrome c oxidase	at1g48510	Transcript	cytochrome c oxidase assembly protein surfeit-related | chr1:17934889-17936915 FORWARD	-0.07286
9.7	mitochondrial electron transport / ATP synthesis.cytochrome c oxidase	at1g52710	Transcript	cytochrome c oxidase-related | chr1:19638331-19640223 REVERSE	-0.05361
9.7	mitochondrial electron transport / ATP synthesis.cytochrome c oxidase	at1g57600	Transcript	membrane bound O-acyl transferase (MBOAT) family protein | chr1:21330512-21334727 REVERSE	0.00312
9.7	mitochondrial electron transport / ATP synthesis.cytochrome c oxidase	at1g66590	Transcript	Symbols: ATCOX19-1, COX19-1 | cox19 family protein | chr1:24841123-24842411 FORWARD	-0.11501
9.7	mitochondrial electron transport / ATP synthesis.cytochrome c oxidase	at1g69750	Transcript	Symbols: COX19-2, ATCOX19-2 | cox19 family protein | chr1:26236316-26237501 FORWARD	0.52429
9.7	mitochondrial electron transport / ATP synthesis.cytochrome c oxidase	at1g80230	Transcript	cytochrome c oxidase family protein | chr1:30169456-30171101 REVERSE	0.13753
9.7	mitochondrial electron transport / ATP synthesis.cytochrome c oxidase	at2g07687	Transcript	cytochrome c oxidase subunit 3 | chr2:3311654-3312651 REVERSE	-0.01303
9.7	mitochondrial electron transport / ATP synthesis.cytochrome c oxidase	at2g07695	Transcript	cytochrome c oxidase subunit II, putative | chr2:3346951-3347826 FORWARD	0.07002
9.7	mitochondrial electron transport / ATP synthesis.cytochrome c oxidase	at2g47380	Transcript	cytochrome c oxidase subunit Vc family protein / COX5C family protein | chr2:19440955-19442053 FORWARD	0.74723
9.7	mitochondrial electron transport / ATP synthesis.cytochrome c oxidase	at3g08950	Transcript	electron transport SCO1/SenC family protein | chr3:2727215-2729601 FORWARD	0.26744
9.7	mitochondrial electron transport / ATP synthesis.cytochrome c oxidase	at3g15640	Transcript	cytochrome c oxidase family protein | chr3:5299110-5301745 FORWARD	0.39235
9.7	mitochondrial electron transport / ATP synthesis.cytochrome c oxidase	at3g17910	Transcript	Symbols: SURF1 | SURF1 (SURFEIT 1) | chr3:6133528-6136371 FORWARD	-0.0629
9.7	mitochondrial electron transport / ATP synthesis.cytochrome c oxidase	at3g62400	Transcript	unknown protein | chr3:23089641-23090737 FORWARD	-0.31242
9.7	mitochondrial electron transport / ATP synthesis.cytochrome c oxidase	at4g28060	Transcript	cytochrome c oxidase subunit 6b, putative | chr4:13944018-13944709 REVERSE	0.52522
9.7	mitochondrial electron transport / ATP synthesis.cytochrome c oxidase	at4g37830	Transcript	cytochrome c oxidase-related | chr4:17787479-17788834 REVERSE	0.28937
9.7	mitochondrial electron transport / ATP synthesis.cytochrome c oxidase	at4g39740	Transcript	electron transport SCO1/SenC family protein | chr4:18435293-18437136 REVERSE	0.00683
9.7	mitochondrial electron transport / ATP synthesis.cytochrome c oxidase	at5g57815	Transcript	cytochrome c oxidase subunit 6b, putative | chr5:23426668-23427856 FORWARD	0.15887
9.7	mitochondrial electron transport / ATP synthesis.cytochrome c oxidase	at5g61310	Transcript	cytochrome c oxidase subunit Vc, putative / COX5C, putative | chr5:24653422-24654860 REVERSE	-0.47198
9.8	mitochondrial electron transport / ATP synthesis.uncoupling protein	at3g54110	Transcript	Symbols: ATPUMP1, UCP, PUMP1, ATUCP1, UCP1 | PUMP1 (PLANT UNCOUPLING MITOCHONDRIAL PROTEIN 1); binding / oxidative phosphorylation uncoupler | chr3:20038680-20041210 FORWARD	0.66461
9.8	mitochondrial electron transport / ATP synthesis.uncoupling protein	at5g58970	Transcript	Symbols: ATUCP2 | ATUCP2 (UNCOUPLING PROTEIN 2); oxidative phosphorylation uncoupler | chr5:23808461-23811258 REVERSE	-0.01872
9.9	mitochondrial electron transport / ATP synthesis.F1-ATPase	at1g51650	Transcript	ATP synthase epsilon chain, mitochondrial | chr1:19152615-19153929 FORWARD	0.60587
9.9	mitochondrial electron transport / ATP synthesis.F1-ATPase	at2g07698	Transcript	ATP synthase alpha chain, mitochondrial, putative | chr2:3361474-3364127 FORWARD	0.30547
9.9	mitochondrial electron transport / ATP synthesis.F1-ATPase	at2g19680	Transcript	mitochondrial ATP synthase g subunit family protein | chr2:8501325-8502831 FORWARD	-0.0962
9.9	mitochondrial electron transport / ATP synthesis.F1-ATPase	at2g33040	Transcript	ATP synthase gamma chain, mitochondrial (ATPC) | chr2:14018690-14021183 REVERSE	0.23319
9.9	mitochondrial electron transport / ATP synthesis.F1-ATPase	at3g29800	Transcript	AAA-type ATPase family | chr3:11720096-11722103 FORWARD	-0.06378
9.9	mitochondrial electron transport / ATP synthesis.F1-ATPase	at3g46430	Transcript	unknown protein | chr3:17087594-17088753 FORWARD	0.22421
9.9	mitochondrial electron transport / ATP synthesis.F1-ATPase	at3g52300	Transcript	Symbols: ATPQ | ATPQ (ATP SYNTHASE D CHAIN, MITOCHONDRIAL); hydrogen ion transmembrane transporter | chr3:19396565-19398377 FORWARD	0.40374
9.9	mitochondrial electron transport / ATP synthesis.F1-ATPase	at4g05340	Transcript	ATP binding | chr4:2725690-2726065 FORWARD	0.10744
9.9	mitochondrial electron transport / ATP synthesis.F1-ATPase	at4g26210	Transcript	mitochondrial ATP synthase g subunit family protein | chr4:13281937-13283402 FORWARD	0.14626
9.9	mitochondrial electron transport / ATP synthesis.F1-ATPase	at4g29480	Transcript	mitochondrial ATP synthase g subunit family protein | chr4:14486041-14487777 REVERSE	-0.27058
9.9	mitochondrial electron transport / ATP synthesis.F1-ATPase	at5g08670	Transcript	ATP binding / hydrogen ion transporting ATP synthase, rotational mechanism | chr5:2818117-2821176 REVERSE	0.24024
9.9	mitochondrial electron transport / ATP synthesis.F1-ATPase	at5g08680	Transcript	ATP synthase beta chain, mitochondrial, putative | chr5:2821928-2824966 FORWARD	0.09111
9.9	mitochondrial electron transport / ATP synthesis.F1-ATPase	at5g08690	Transcript	ATP synthase beta chain 2, mitochondrial | chr5:2825713-2828662 FORWARD	0.38754
9.9	mitochondrial electron transport / ATP synthesis.F1-ATPase	at5g12420	Transcript	unknown protein | chr5:4024314-4026741 REVERSE	0.293
9.9	mitochondrial electron transport / ATP synthesis.F1-ATPase	at5g13450	Transcript	ATP synthase delta chain, mitochondrial, putative / H(+)-transporting two-sector ATPase, delta (OSCP) subunit, putative | chr5:4310314-4312048 REVERSE	0.58073
9.9	mitochondrial electron transport / ATP synthesis.F1-ATPase	at5g47030	Transcript	ATP synthase delta' chain, mitochondrial | chr5:19090298-19092314 FORWARD	0.06338
9.9	mitochondrial electron transport / ATP synthesis.F1-ATPase	at5g60730	Transcript	anion-transporting ATPase family protein | chr5:24422735-24425492 FORWARD	-0.30796
9.99	mitochondrial electron transport / ATP synthesis.unspecified	at2g03690	Transcript	coenzyme Q biosynthesis Coq4 family protein / ubiquinone biosynthesis Coq4 family protein | chr2:1121900-1123171 REVERSE	-0.02311
9.99	mitochondrial electron transport / ATP synthesis.unspecified	at4g01660	Transcript	Symbols: ATABC1, ATATH10 | ATABC1 (ARABIDOPSIS THALIANA ABC TRANSPORTER 1); transporter | chr4:708544-711256 FORWARD	0.02823
9.99	mitochondrial electron transport / ATP synthesis.unspecified	at4g21090	Transcript	adrenodoxin-like ferredoxin 1 | chr4:11256459-11258581 REVERSE	0.07103
11.1.1	lipid metabolism.FA synthesis and FA elongation.Acetyl CoA Carboxylation	at3g56130	Transcript	biotin/lipoyl attachment domain-containing protein | chr3:20826658-20829270 FORWARD	-0.83161
11.1.1.1	lipid metabolism.FA synthesis and FA elongation.Acetyl CoA Carboxylation.homomeric Enzyme	at1g36160	Transcript	Symbols: ACC1, AT-ACC1, EMB22, GK, PAS3 | ACC1 (ACETYL-COENZYME A CARBOXYLASE 1); acetyl-CoA carboxylase | chr1:13534165-13544008 FORWARD	0.00935
11.1.1.1	lipid metabolism.FA synthesis and FA elongation.Acetyl CoA Carboxylation.homomeric Enzyme	at1g36180	Transcript	Symbols: ACC2 | ACC2 (ACETYL-COA CARBOXYLASE 2); acetyl-CoA carboxylase | chr1:13545972-13558492 FORWARD	0.12135
11.1.1.2.1	lipid metabolism.FA synthesis and FA elongation.Acetyl CoA Carboxylation.heteromeric Complex.alpha Carboxyltransferase	at2g38040	Transcript	Symbols: CAC3 | CAC3; acetyl-CoA carboxylase | chr2:15917093-15921170 FORWARD	-0.59691
11.1.1.2.3	lipid metabolism.FA synthesis and FA elongation.Acetyl CoA Carboxylation.heteromeric Complex.Biotin Carboxyl Carrier Protein	at3g15690	Transcript	biotin carboxyl carrier protein of acetyl-CoA carboxylase-related | chr3:5316916-5319613 FORWARD	-0.4649
11.1.1.2.3	lipid metabolism.FA synthesis and FA elongation.Acetyl CoA Carboxylation.heteromeric Complex.Biotin Carboxyl Carrier Protein	at5g15530	Transcript	Symbols: BCCP2, CAC1-B | BCCP2 (BIOTIN CARBOXYL CARRIER PROTEIN 2); biotin binding | chr5:5038751-5040840 FORWARD	-0.07968
11.1.1.2.3	lipid metabolism.FA synthesis and FA elongation.Acetyl CoA Carboxylation.heteromeric Complex.Biotin Carboxyl Carrier Protein	at5g16390	Transcript	Symbols: CAC1, CAC1A, BCCP, BCCP1 | CAC1 (CHLOROPLASTIC ACETYLCOENZYME A CARBOXYLASE 1); acetyl-CoA carboxylase/ biotin binding | chr5:5360801-5363126 REVERSE	-0.65492
11.1.1.2.4	lipid metabolism.FA synthesis and FA elongation.Acetyl CoA Carboxylation.heteromeric Complex.Biotin Carboxylase	at5g35360	Transcript	Symbols: CAC2 | CAC2; acetyl-CoA carboxylase/ biotin carboxylase | chr5:13584158-13588496 FORWARD	-0.55545
11.1.2	lipid metabolism.FA synthesis and FA elongation.Acetyl CoA Transacylase	at2g30200	Transcript	[acyl-carrier-protein] S-malonyltransferase/ binding / catalytic/ transferase | chr2:12882955-12885534 REVERSE	-0.36084
11.1.3	lipid metabolism.FA synthesis and FA elongation.ketoacyl ACP synthase	at1g62640	Transcript	Symbols: KAS III | KAS III (3-KETOACYL-ACYL CARRIER PROTEIN SYNTHASE III); 3-oxoacyl-[acyl-carrier-protein] synthase/ catalytic/ transferase, transferring acyl groups other than amino-acyl groups | chr1:23192228-23195103 FORWARD	-0.14402
11.1.3	lipid metabolism.FA synthesis and FA elongation.ketoacyl ACP synthase	at1g74960	Transcript	Symbols: FAB1, KAS2 | FAB1 (FATTY ACID BIOSYNTHESIS 1); 3-oxoacyl-[acyl-carrier-protein] synthase/ fatty-acid synthase | chr1:28151978-28156227 REVERSE	-0.49193
11.1.3	lipid metabolism.FA synthesis and FA elongation.ketoacyl ACP synthase	at2g04540	Transcript	3-oxoacyl-(acyl-carrier-protein) synthase II, putative | chr2:1581416-1584688 REVERSE	-0.01808
11.1.3	lipid metabolism.FA synthesis and FA elongation.ketoacyl ACP synthase	at5g46290	Transcript	Symbols: KAS I | KAS I (3-KETOACYL-ACYL CARRIER PROTEIN SYNTHASE I); catalytic/ fatty-acid synthase/ transferase, transferring acyl groups other than amino-acyl groups | chr5:18774086-18776735 REVERSE	-0.524
11.1.4	lipid metabolism.FA synthesis and FA elongation.ACP oxoacyl reductase	at1g24360	Transcript	3-oxoacyl-(acyl-carrier protein) reductase, chloroplast / 3-ketoacyl-acyl carrier protein reductase | chr1:8640582-8643478 FORWARD	0.12952
11.1.5	lipid metabolism.FA synthesis and FA elongation.beta hydroxyacyl ACP dehydratase	at2g22230	Transcript	beta-hydroxyacyl-ACP dehydratase, putative | chr2:9449984-9451622 FORWARD	-0.40535
11.1.5	lipid metabolism.FA synthesis and FA elongation.beta hydroxyacyl ACP dehydratase	at5g10160	Transcript	beta-hydroxyacyl-ACP dehydratase, putative | chr5:3185746-3187312 FORWARD	-0.16335
11.1.6	lipid metabolism.FA synthesis and FA elongation.enoyl ACP reductase	at2g05990	Transcript	Symbols: MOD1, ENR1 | MOD1 (MOSAIC DEATH 1); enoyl-[acyl-carrier-protein] reductase (NADH)/ enoyl-[acyl-carrier-protein] reductase/ oxidoreductase | chr2:2322258-2325146 FORWARD	-0.6594
11.1.7	lipid metabolism.FA synthesis and FA elongation.ACP thioesterase	at1g08510	Transcript	Symbols: FATB | FATB (fatty acyl-ACP thioesterases B); acyl carrier/ acyl-[acyl-carrier-protein] hydrolase | chr1:2691080-2694377 REVERSE	0.10974
11.1.7	lipid metabolism.FA synthesis and FA elongation.ACP thioesterase	at1g47780	Transcript	acyl-protein thioesterase-related | chr1:17594683-17595343 FORWARD	-0.10099
11.1.7	lipid metabolism.FA synthesis and FA elongation.ACP thioesterase	at1g47786	Transcript	acyl-protein thioesterase-related | chr1:17597898-17599099 FORWARD	0.04048
11.1.7	lipid metabolism.FA synthesis and FA elongation.ACP thioesterase	at1g51300	Transcript	acyl-protein thioesterase-related | chr1:19014260-19016103 REVERSE	-0.05743
11.1.7	lipid metabolism.FA synthesis and FA elongation.ACP thioesterase	at3g25110	Transcript	Symbols: AtFaTA | AtFaTA (Arabidopsis FatA acyl-ACP thioesterase); acyl carrier/ acyl-[acyl-carrier-protein] hydrolase | chr3:9146271-9148486 REVERSE	0.12309
11.1.7	lipid metabolism.FA synthesis and FA elongation.ACP thioesterase	at4g13050	Transcript	acyl-(acyl carrier protein) thioesterase, putative / acyl-ACP thioesterase, putative / oleoyl-(acyl-carrier protein) hydrolase, putative / S-acyl fatty acid synthase thioesterase, putative | chr4:7617561-7619616 FORWARD	-0.24437
11.1.8	lipid metabolism.FA synthesis and FA elongation.acyl coa ligase	at1g20490	Transcript	AMP-dependent synthetase and ligase family protein | chr1:7097293-7099695 REVERSE	-0.04631
11.1.8	lipid metabolism.FA synthesis and FA elongation.acyl coa ligase	at1g20560	Transcript	Symbols: AAE1 | AAE1 (ACYL ACTIVATING ENZYME 1); AMP binding | chr1:7119676-7121817 REVERSE	0.02976
11.1.8	lipid metabolism.FA synthesis and FA elongation.acyl coa ligase	at1g21530	Transcript	AMP-binding protein, putative | chr1:7545151-7546936 REVERSE	-0.20101
11.1.8	lipid metabolism.FA synthesis and FA elongation.acyl coa ligase	at1g21540	Transcript	AMP-binding protein, putative | chr1:7548614-7550565 REVERSE	-0.05435
11.1.8	lipid metabolism.FA synthesis and FA elongation.acyl coa ligase	at1g55320	Transcript	Symbols: AAE18 | AAE18 (ACYL-ACTIVATING ENZYME 18); catalytic/ ligase | chr1:20633360-20636892 FORWARD	0.11987
11.1.8	lipid metabolism.FA synthesis and FA elongation.acyl coa ligase	at1g65890	Transcript	Symbols: AAE12 | AAE12 (ACYL ACTIVATING ENZYME 12); catalytic | chr1:24512457-24514659 REVERSE	-0.03561
11.1.8	lipid metabolism.FA synthesis and FA elongation.acyl coa ligase	at1g66120	Transcript	acyl-activating enzyme 11 (AAE11) | chr1:24612620-24614805 FORWARD	0.00615
11.1.8	lipid metabolism.FA synthesis and FA elongation.acyl coa ligase	at1g68270	Transcript	AMP-dependent synthetase and ligase family protein | chr1:25588191-25590254 REVERSE	0.13757
11.1.8	lipid metabolism.FA synthesis and FA elongation.acyl coa ligase	at1g75960	Transcript	AMP-binding protein, putative | chr1:28518033-28519874 FORWARD	0.17742
11.1.8	lipid metabolism.FA synthesis and FA elongation.acyl coa ligase	at1g76290	Transcript	AMP-dependent synthetase and ligase family protein | chr1:28623443-28625408 REVERSE	-0.01497
11.1.8	lipid metabolism.FA synthesis and FA elongation.acyl coa ligase	at1g77240	Transcript	AMP-binding protein, putative | chr1:29017958-29019789 REVERSE	-0.02844
11.1.8	lipid metabolism.FA synthesis and FA elongation.acyl coa ligase	at2g17650	Transcript	AMP-dependent synthetase and ligase family protein | chr2:7671016-7673036 FORWARD	-0.27096
11.1.8	lipid metabolism.FA synthesis and FA elongation.acyl coa ligase	at3g16170	Transcript	acyl-activating enzyme 13 (AAE13) | chr3:5476074-5480302 FORWARD	-0.03978
11.1.8	lipid metabolism.FA synthesis and FA elongation.acyl coa ligase	at3g16910	Transcript	Symbols: AAE7, ACN1 | AAE7 (ACYL-ACTIVATING ENZYME 7); AMP binding / acetate-CoA ligase | chr3:5773055-5775501 REVERSE	-0.18759
11.1.8	lipid metabolism.FA synthesis and FA elongation.acyl coa ligase	at3g23790	Transcript	AMP-binding protein, putative | chr3:8575167-8581112 FORWARD	-0.217
11.1.8	lipid metabolism.FA synthesis and FA elongation.acyl coa ligase	at3g48990	Transcript	AMP-dependent synthetase and ligase family protein | chr3:18158747-18161379 REVERSE	-1.07005
11.1.8	lipid metabolism.FA synthesis and FA elongation.acyl coa ligase	at4g14070	Transcript	Symbols: AAE15 | AAE15 (acyl-activating enzyme 15); long-chain-fatty-acid-[acyl-carrier-protein] ligase | chr4:8111962-8118160 REVERSE	-0.4487
11.1.8	lipid metabolism.FA synthesis and FA elongation.acyl coa ligase	at5g16340	Transcript	AMP-binding protein, putative | chr5:5349094-5350907 REVERSE	0.08711
11.1.8	lipid metabolism.FA synthesis and FA elongation.acyl coa ligase	at5g16370	Transcript	Symbols: AAE5 | AAE5 (ACYL ACTIVATING ENZYME 5); catalytic | chr5:5356605-5358511 REVERSE	1.32405
11.1.8	lipid metabolism.FA synthesis and FA elongation.acyl coa ligase	at5g23050	Transcript	Symbols: AAE17 | AAE17 (ACYL-ACTIVATING ENZYME 17); catalytic/ ligase | chr5:7731269-7735439 REVERSE	-0.24826
11.1.8	lipid metabolism.FA synthesis and FA elongation.acyl coa ligase	at5g35930	Transcript	AMP-dependent synthetase and ligase family protein | chr5:14066992-14074751 REVERSE	-0.19494
11.1.8	lipid metabolism.FA synthesis and FA elongation.acyl coa ligase	at5g36880	Transcript	acetyl-CoA synthetase, putative / acetate-CoA ligase, putative | chr5:14534613-14540299 REVERSE	0.23511
11.1.9	lipid metabolism.FA synthesis and FA elongation.long chain fatty acid CoA ligase	at1g49430	Transcript	Symbols: LRD2, LACS2 | LACS2 (LONG-CHAIN ACYL-COA SYNTHETASE 2); long-chain-fatty-acid-CoA ligase | chr1:18291043-18295825 FORWARD	-0.22011
11.1.9	lipid metabolism.FA synthesis and FA elongation.long chain fatty acid CoA ligase	at1g64400	Transcript	long-chain-fatty-acid--CoA ligase, putative / long-chain acyl-CoA synthetase, putative | chr1:23915598-23919783 REVERSE	-0.02374
11.1.9	lipid metabolism.FA synthesis and FA elongation.long chain fatty acid CoA ligase	at1g77590	Transcript	Symbols: LACS9 | LACS9 (LONG CHAIN ACYL-COA SYNTHETASE 9); long-chain-fatty-acid-CoA ligase | chr1:29148256-29152315 REVERSE	-0.0604
11.1.9	lipid metabolism.FA synthesis and FA elongation.long chain fatty acid CoA ligase	at2g04350	Transcript	long-chain-fatty-acid--CoA ligase family protein / long-chain acyl-CoA synthetase family protein (LACS8) | chr2:1515805-1519308 FORWARD	0.09705
11.1.9	lipid metabolism.FA synthesis and FA elongation.long chain fatty acid CoA ligase	at2g47240	Transcript	Symbols: CER8, LACS1 | long-chain-fatty-acid--CoA ligase family protein / long-chain acyl-CoA synthetase family protein | chr2:19392558-19397831 FORWARD	-0.15845
11.1.9	lipid metabolism.FA synthesis and FA elongation.long chain fatty acid CoA ligase	at3g05970	Transcript	Symbols: LACS6, ATLACS6 | LACS6 (long-chain acyl-CoA synthetase 6); long-chain-fatty-acid-CoA ligase | chr3:1786318-1791802 REVERSE	0.09031
11.1.9	lipid metabolism.FA synthesis and FA elongation.long chain fatty acid CoA ligase	at4g11030	Transcript	long-chain-fatty-acid--CoA ligase, putative / long-chain acyl-CoA synthetase, putative | chr4:6738120-6742229 FORWARD	-0.05562
11.1.9	lipid metabolism.FA synthesis and FA elongation.long chain fatty acid CoA ligase	at4g23850	Transcript	long-chain-fatty-acid--CoA ligase / long-chain acyl-CoA synthetase | chr4:12403454-12408335 REVERSE	-0.26687
11.1.9	lipid metabolism.FA synthesis and FA elongation.long chain fatty acid CoA ligase	at5g27600	Transcript	Symbols: LACS7, ATLACS7 | LACS7 (LONG-CHAIN ACYL-COA SYNTHETASE 7); long-chain-fatty-acid-CoA ligase/ protein binding | chr5:9742576-9747005 FORWARD	-0.12052
11.1.10	lipid metabolism.FA synthesis and FA elongation.beta ketoacyl CoA synthase	at1g01120	Transcript	Symbols: KCS1 | KCS1 (3-KETOACYL-COA SYNTHASE 1); acyltransferase/ fatty acid elongase | chr1:57269-59167 REVERSE	-0.48656
11.1.10	lipid metabolism.FA synthesis and FA elongation.beta ketoacyl CoA synthase	at1g04220	Transcript	Symbols: KCS2 | KCS2 (3-KETOACYL-COA SYNTHASE 2); fatty acid elongase | chr1:1119699-1122526 REVERSE	0.69917
11.1.10	lipid metabolism.FA synthesis and FA elongation.beta ketoacyl CoA synthase	at1g07720	Transcript	Symbols: KCS3 | KCS3 (3-KETOACYL-COA SYNTHASE 3); acyltransferase/ catalytic/ transferase, transferring acyl groups other than amino-acyl groups | chr1:2390655-2392453 REVERSE	-0.18683
11.1.10	lipid metabolism.FA synthesis and FA elongation.beta ketoacyl CoA synthase	at1g71160	Transcript	Symbols: KCS7 | KCS7 (3-KETOACYL-COA SYNTHASE 7); acyltransferase/ catalytic/ transferase, transferring acyl groups other than amino-acyl groups | chr1:26828701-26830208 REVERSE	-0.21303
11.1.10	lipid metabolism.FA synthesis and FA elongation.beta ketoacyl CoA synthase	at2g26640	Transcript	Symbols: KCS11 | KCS11 (3-KETOACYL-COA SYNTHASE 11); acyltransferase/ catalytic/ transferase, transferring acyl groups other than amino-acyl groups | chr2:11329870-11331858 FORWARD	-0.3384
11.1.10	lipid metabolism.FA synthesis and FA elongation.beta ketoacyl CoA synthase	at2g28630	Transcript	Symbols: KCS12 | KCS12 (3-KETOACYL-COA SYNTHASE 12); acyltransferase/ catalytic/ transferase, transferring acyl groups other than amino-acyl groups | chr2:12275319-12277245 REVERSE	0.07208
11.1.10	lipid metabolism.FA synthesis and FA elongation.beta ketoacyl CoA synthase	at2g46720	Transcript	Symbols: HIC, KCS13 | KCS13 (3-KETOACYL-COA SYNTHASE 13); acyltransferase/ catalytic/ transferase, transferring acyl groups other than amino-acyl groups | chr2:19197383-19200221 FORWARD	-0.0067
11.1.10	lipid metabolism.FA synthesis and FA elongation.beta ketoacyl CoA synthase	at3g10280	Transcript	Symbols: KCS14 | KCS14 (3-KETOACYL-COA SYNTHASE 14); acyltransferase/ catalytic/ transferase, transferring acyl groups other than amino-acyl groups | chr3:3180064-3181588 FORWARD	-0.07478
11.1.10	lipid metabolism.FA synthesis and FA elongation.beta ketoacyl CoA synthase	at3g52160	Transcript	Symbols: KCS15 | KCS15 (3-KETOACYL-COA SYNTHASE 15); acyltransferase/ catalytic/ transferase, transferring acyl groups other than amino-acyl groups | chr3:19344972-19346615 REVERSE	0.12706
11.1.10	lipid metabolism.FA synthesis and FA elongation.beta ketoacyl CoA synthase	at5g04530	Transcript	Symbols: KCS19 | KCS19 (3-KETOACYL-COA SYNTHASE 19); acyltransferase/ catalytic/ transferase, transferring acyl groups other than amino-acyl groups | chr5:1291822-1293688 REVERSE	-0.32212
11.1.10	lipid metabolism.FA synthesis and FA elongation.beta ketoacyl CoA synthase	at5g43760	Transcript	Symbols: KCS20 | KCS20 (3-KETOACYL-COA SYNTHASE 20); fatty acid elongase | chr5:17585763-17588597 FORWARD	-0.15373
11.1.10	lipid metabolism.FA synthesis and FA elongation.beta ketoacyl CoA synthase	at5g49070	Transcript	Symbols: KCS21 | KCS21 (3-KETOACYL-COA SYNTHASE 21); acyltransferase/ catalytic/ transferase, transferring acyl groups other than amino-acyl groups | chr5:19888751-19890145 REVERSE	0.00085
11.1.11	lipid metabolism.FA synthesis and FA elongation.fatty acid elongase	at2g15090	Transcript	Symbols: KCS8 | KCS8 (3-KETOACYL-COA SYNTHASE 8); acyltransferase/ catalytic/ transferase, transferring acyl groups other than amino-acyl groups | chr2:6542256-6543947 FORWARD	-0.13641
11.1.11	lipid metabolism.FA synthesis and FA elongation.fatty acid elongase	at4g24510	Transcript	Symbols: CER2, VC2, VC-2 | CER2 (ECERIFERUM 2); transferase/ transferase, transferring acyl groups other than amino-acyl groups | chr4:12660749-12662656 FORWARD	-0.61539
11.1.11	lipid metabolism.FA synthesis and FA elongation.fatty acid elongase	at4g34250	Transcript	Symbols: KCS16 | KCS16 (3-KETOACYL-COA SYNTHASE 16); acyltransferase/ catalytic/ transferase, transferring acyl groups other than amino-acyl groups | chr4:16394708-16396495 FORWARD	0.06844
11.1.11	lipid metabolism.FA synthesis and FA elongation.fatty acid elongase	at4g34510	Transcript	Symbols: KCS17 | KCS17 (3-KETOACYL-COA SYNTHASE 17); acyltransferase/ catalytic/ transferase, transferring acyl groups other than amino-acyl groups | chr4:16491796-16493418 FORWARD	-0.092
11.1.11	lipid metabolism.FA synthesis and FA elongation.fatty acid elongase	at4g34520	Transcript	Symbols: FAE1, KCS18 | KCS18; acyltransferase/ fatty acid elongase | chr4:16494205-16495842 FORWARD	-0.11605
11.1.12	lipid metabolism.FA synthesis and FA elongation.ACP protein	at1g54580	Transcript	Symbols: ACP2 | ACP2 (ACYL CARRIER PROTEIN 2); acyl carrier | chr1:20389347-20391015 FORWARD	0.19296
11.1.12	lipid metabolism.FA synthesis and FA elongation.ACP protein	at1g54630	Transcript	Symbols: ACP3 | ACP3 (ACYL CARRIER PROTEIN 3); acyl carrier | chr1:20401398-20403041 REVERSE	-0.23186
11.1.12	lipid metabolism.FA synthesis and FA elongation.ACP protein	at1g65290	Transcript	Symbols: mtACP2 | mtACP2 (mitochondrial acyl carrier protein 2); acyl carrier/ metal ion binding | chr1:24248828-24250421 REVERSE	0.2978
11.1.12	lipid metabolism.FA synthesis and FA elongation.ACP protein	at2g44620	Transcript	Symbols: MTACP-1, MTACP1 | MTACP-1 (MITOCHONDRIAL ACYL CARRIER PROTEIN 1); acyl carrier/ cofactor binding / phosphopantetheine binding | chr2:18414251-18415303 FORWARD	0.48393
11.1.12	lipid metabolism.FA synthesis and FA elongation.ACP protein	at3g05020	Transcript	Symbols: ACP1, ACP | ACP1 (acyl carrier protein 1); acyl carrier | chr3:1391632-1392954 REVERSE	-0.00136
11.1.12	lipid metabolism.FA synthesis and FA elongation.ACP protein	at4g25050	Transcript	Symbols: ACP4 | ACP4 (acyl carrier protein 4); acyl carrier | chr4:12870067-12871221 FORWARD	-1.10085
11.1.12	lipid metabolism.FA synthesis and FA elongation.ACP protein	at5g27200	Transcript	Symbols: ACP5 | ACP5 (acyl carrier protein 5); acyl carrier | chr5:9571185-9571989 FORWARD	0.09243
11.1.12	lipid metabolism.FA synthesis and FA elongation.ACP protein	at5g47630	Transcript	Symbols: mtACP3 | mtACP3 (mitochondrial acyl carrier protein 3); acyl carrier/ cofactor binding | chr5:19306147-19307094 FORWARD	-0.00518
11.1.13	lipid metabolism.FA synthesis and FA elongation.acyl-CoA binding protein	at1g31812	Transcript	Symbols: ACBP6, ACBP | ACBP6 (acyl-CoA-binding protein 6); acyl-CoA binding / phosphatidylcholine binding | chr1:11410875-11412204 REVERSE	-0.80778
11.1.13	lipid metabolism.FA synthesis and FA elongation.acyl-CoA binding protein	at3g05420	Transcript	Symbols: ACBP4 | ACBP4 (ACYL-COA BINDING PROTEIN 4); acyl-CoA binding | chr3:1561778-1567250 FORWARD	0.09537
11.1.13	lipid metabolism.FA synthesis and FA elongation.acyl-CoA binding protein	at4g24230	Transcript	Symbols: ACBP3 | ACBP3 (ACYL-COA-BINDING DOMAIN 3); acyl-CoA binding | chr4:12566935-12568754 REVERSE	0.03885
11.1.13	lipid metabolism.FA synthesis and FA elongation.acyl-CoA binding protein	at4g27780	Transcript	Symbols: ACBP2 | ACBP2 (ACYL-COA BINDING PROTEIN ACBP 2); acyl-CoA binding / lead ion binding | chr4:13847549-13849887 FORWARD	0.14419
11.1.13	lipid metabolism.FA synthesis and FA elongation.acyl-CoA binding protein	at5g27630	Transcript	Symbols: ACBP5 | ACBP5 (ACYL-COA BINDING PROTEIN 5); acyl-CoA binding | chr5:9776023-9781002 FORWARD	-0.03797
11.1.13	lipid metabolism.FA synthesis and FA elongation.acyl-CoA binding protein	at5g53470	Transcript	Symbols: ACBP1, ACBP | ACBP1 (ACYL-COA BINDING PROTEIN 1); acyl-CoA binding / lead ion binding | chr5:21710351-21712611 FORWARD	0.47972
11.1.15	lipid metabolism.FA synthesis and FA elongation.ACP desaturase	at1g43800	Transcript	acyl-(acyl-carrier-protein) desaturase, putative / stearoyl-ACP desaturase, putative | chr1:16577610-16579722 FORWARD	-1.02444
11.1.15	lipid metabolism.FA synthesis and FA elongation.ACP desaturase	at2g43710	Transcript	Symbols: SSI2, FAB2 | SSI2; acyl-[acyl-carrier-protein] desaturase/ stearoyl-CoA 9-desaturase | chr2:18119962-18122889 FORWARD	-0.46547
11.1.15	lipid metabolism.FA synthesis and FA elongation.ACP desaturase	at3g02610	Transcript	acyl-[acyl-carrier-protein] desaturase/ oxidoreductase/ transition metal ion binding | chr3:555626-557581 FORWARD	0.18714
11.1.15	lipid metabolism.FA synthesis and FA elongation.ACP desaturase	at3g02620	Transcript	acyl-(acyl-carrier-protein) desaturase, putative / stearoyl-ACP desaturase, putative | chr3:560256-561760 FORWARD	-0.06712
11.1.15	lipid metabolism.FA synthesis and FA elongation.ACP desaturase	at3g02630	Transcript	acyl-(acyl-carrier-protein) desaturase, putative / stearoyl-ACP desaturase, putative | chr3:562030-564870 FORWARD	-0.06744
11.1.15	lipid metabolism.FA synthesis and FA elongation.ACP desaturase	at5g16230	Transcript	acyl-(acyl-carrier-protein) desaturase, putative / stearoyl-ACP desaturase, putative | chr5:5303348-5306068 FORWARD	0.06731
11.1.20	lipid metabolism.FA synthesis and FA elongation.MCD	at4g04320	Transcript	malonyl-CoA decarboxylase family protein | chr4:2113404-2116693 FORWARD	-0.13787
11.1.30	lipid metabolism.FA synthesis and FA elongation.pyruvate kinase	at1g32440	Transcript	Symbols: PKp3 | PKp3 (plastidial pyruvate kinase 3); pyruvate kinase | chr1:11712162-11715112 FORWARD	-0.01428
11.1.30	lipid metabolism.FA synthesis and FA elongation.pyruvate kinase	at5g52920	Transcript	Symbols: PKP1, PKP-BETA1, PKP2 | PKP-BETA1 (PLASTIDIC PYRUVATE KINASE BETA SUBUNIT 1); pyruvate kinase | chr5:21463538-21466880 FORWARD	-0.37473
11.1.31	lipid metabolism.FA synthesis and FA elongation.pyruvate DH	at2g34590	Transcript	transketolase family protein | chr2:14568811-14570969 REVERSE	-0.22663
11.1.31	lipid metabolism.FA synthesis and FA elongation.pyruvate DH	at3g25860	Transcript	Symbols: LTA2, PLE2 | LTA2; dihydrolipoyllysine-residue acetyltransferase | chr3:9460560-9462787 FORWARD	-0.20265
11.1.31	lipid metabolism.FA synthesis and FA elongation.pyruvate DH	at4g16155	Transcript	dihydrolipoyl dehydrogenase | chr4:9153363-9157322 REVERSE	-0.34531
13.1.4.4.1	amino acid metabolism.synthesis.branched chain group.leucine specific.2-isopropylmalate synthase	at1g18500	Transcript	Symbols: MAML-4, IPMS1 | MAML-4 (METHYLTHIOALKYLMALATE SYNTHASE-LIKE 4); 2-isopropylmalate synthase | chr1:6369347-6373025 FORWARD	-0.2365
13.1.4.4.1	amino acid metabolism.synthesis.branched chain group.leucine specific.2-isopropylmalate synthase	at1g74040	Transcript	Symbols: IMS1, MAML-3, IPMS2 | IMS1 (2-ISOPROPYLMALATE SYNTHASE 1); 2-isopropylmalate synthase | chr1:27842171-27845776 FORWARD	-0.27779
13.1.4.4.3	amino acid metabolism.synthesis.branched chain group.leucine specific.3-isopropylmalate dehydrogenase	at1g31180	Transcript	3-isopropylmalate dehydrogenase, chloroplast, putative | chr1:11142714-11144633 REVERSE	-0.96822
13.1.4.4.3	amino acid metabolism.synthesis.branched chain group.leucine specific.3-isopropylmalate dehydrogenase	at1g80560	Transcript	3-isopropylmalate dehydrogenase, chloroplast, putative | chr1:30287763-30290298 FORWARD	-0.17405
13.1.4.4.3	amino acid metabolism.synthesis.branched chain group.leucine specific.3-isopropylmalate dehydrogenase	at5g14200	Transcript	3-isopropylmalate dehydrogenase, chloroplast, putative | chr5:4576202-4578402 FORWARD	-1.15579
13.1.6.5	amino acid metabolism.synthesis.aromatic aa.tryptophan	at5g48060	Transcript	C2 domain-containing protein | chr5:19475296-19479002 FORWARD	-0.01981
13.1.6.5.1	amino acid metabolism.synthesis.aromatic aa.tryptophan.anthranilate synthase	at1g24807	Transcript	anthranilate synthase beta subunit, putative | chr1:8771766-8773535 REVERSE	0.63003
13.1.6.5.1	amino acid metabolism.synthesis.aromatic aa.tryptophan.anthranilate synthase	at1g24909	Transcript	anthranilate synthase beta subunit, putative | chr1:8785785-8787914 REVERSE	0.51882
13.1.6.5.1	amino acid metabolism.synthesis.aromatic aa.tryptophan.anthranilate synthase	at1g25083	Transcript	anthranilate synthase beta subunit, putative | chr1:8808549-8810443 REVERSE	0.60399
13.1.6.5.1	amino acid metabolism.synthesis.aromatic aa.tryptophan.anthranilate synthase	at1g25155	Transcript	anthranilate synthase beta subunit, putative | chr1:8822692-8824821 REVERSE	0.49384
13.1.6.5.1	amino acid metabolism.synthesis.aromatic aa.tryptophan.anthranilate synthase	at1g25220	Transcript	Symbols: ASB1, TRP4, WEI7 | ASB1 (ANTHRANILATE SYNTHASE BETA SUBUNIT 1); anthranilate synthase | chr1:8837070-8839501 REVERSE	0.4374
13.1.6.5.1	amino acid metabolism.synthesis.aromatic aa.tryptophan.anthranilate synthase	at2g28880	Transcript	Symbols: emb1997 | emb1997 (embryo defective 1997); anthranilate synthase/ catalytic/ oxo-acid-lyase | chr2:12398745-12403528 REVERSE	0.04248
13.1.6.5.1	amino acid metabolism.synthesis.aromatic aa.tryptophan.anthranilate synthase	at2g29690	Transcript	Symbols: ASA2, ATHANSYNAB | ASA2 (ANTHRANILATE SYNTHASE 2); anthranilate synthase | chr2:12693871-12696975 FORWARD	-0.02971
13.1.6.5.1	amino acid metabolism.synthesis.aromatic aa.tryptophan.anthranilate synthase	at3g55870	Transcript	anthranilate synthase, alpha subunit, putative | chr3:20730858-20733903 FORWARD	1.83795
13.1.6.5.1	amino acid metabolism.synthesis.aromatic aa.tryptophan.anthranilate synthase	at5g05730	Transcript	Symbols: ASA1, TRP5, AMT1, WEI2 | ASA1 (ANTHRANILATE SYNTHASE ALPHA SUBUNIT 1); anthranilate synthase | chr5:1719557-1722903 REVERSE	0.60245
13.1.6.5.1	amino acid metabolism.synthesis.aromatic aa.tryptophan.anthranilate synthase	at5g57890	Transcript	anthranilate synthase beta subunit, putative | chr5:23447407-23449679 REVERSE	0.65377
13.1.6.5.2	amino acid metabolism.synthesis.aromatic aa.tryptophan.anthranilate phosphoribosyltransferase	at1g70570	Transcript	anthranilate phosphoribosyltransferase, putative | chr1:26608627-26612284 FORWARD	0.01636
13.1.6.5.2	amino acid metabolism.synthesis.aromatic aa.tryptophan.anthranilate phosphoribosyltransferase	at5g17990	Transcript	Symbols: TRP1, pat1 | TRP1 (tryptophan biosynthesis 1); anthranilate phosphoribosyltransferase | chr5:5957213-5959905 FORWARD	0.45201
13.1.6.5.3	amino acid metabolism.synthesis.aromatic aa.tryptophan.phosphoribosyanthranilate isomerase	at1g07780	Transcript	Symbols: PAI1, TRP6 | PAI1 (PHOSPHORIBOSYLANTHRANILATE ISOMERASE 1); phosphoribosylanthranilate isomerase | chr1:2410120-2412675 REVERSE	-0.27867
13.1.6.5.3	amino acid metabolism.synthesis.aromatic aa.tryptophan.phosphoribosyanthranilate isomerase	at1g29410	Transcript	Symbols: PAI3 | PAI3 (phosphoribosylanthranilate isomerase 3); phosphoribosylanthranilate isomerase | chr1:10297877-10300005 REVERSE	0.01145
13.1.6.5.3	amino acid metabolism.synthesis.aromatic aa.tryptophan.phosphoribosyanthranilate isomerase	at3g61300	Transcript	C2 domain-containing protein | chr3:22687570-22690619 FORWARD	0.12619
13.1.6.5.3	amino acid metabolism.synthesis.aromatic aa.tryptophan.phosphoribosyanthranilate isomerase	at5g05590	Transcript	Symbols: PAI2 | PAI2 (PHOSPHORIBOSYLANTHRANILATE ISOMERASE 2); phosphoribosylanthranilate isomerase | chr5:1666471-1668352 REVERSE	-0.28794
13.1.6.5.4	amino acid metabolism.synthesis.aromatic aa.tryptophan.indole-3-glycerol phosphate synthase	at2g04400	Transcript	indole-3-glycerol phosphate synthase (IGPS) | chr2:1531148-1533737 FORWARD	1.4221
13.1.6.5.4	amino acid metabolism.synthesis.aromatic aa.tryptophan.indole-3-glycerol phosphate synthase	at5g48220	Transcript	indole-3-glycerol phosphate synthase, putative | chr5:19549798-19552267 FORWARD	-0.14681
13.1.6.5.5	amino acid metabolism.synthesis.aromatic aa.tryptophan.tryptophan synthase	at3g54640	Transcript	Symbols: TSA1, TRP3 | TSA1 (TRYPTOPHAN SYNTHASE ALPHA CHAIN); tryptophan synthase | chr3:20223148-20225523 REVERSE	1.73373
13.1.6.5.5	amino acid metabolism.synthesis.aromatic aa.tryptophan.tryptophan synthase	at4g02610	Transcript	tryptophan synthase, alpha subunit, putative | chr4:1147634-1149336 FORWARD	0.08559
13.1.6.5.5	amino acid metabolism.synthesis.aromatic aa.tryptophan.tryptophan synthase	at4g27070	Transcript	Symbols: TSB2 | TSB2 (TRYPTOPHAN SYNTHASE BETA-SUBUNIT 2); tryptophan synthase | chr4:13586340-13588821 FORWARD	0.55167
13.1.6.5.5	amino acid metabolism.synthesis.aromatic aa.tryptophan.tryptophan synthase	at5g28237	Transcript	tryptophan synthase, beta subunit, putative | chr5:10207353-10213598 REVERSE	-0.07533
13.1.6.5.5	amino acid metabolism.synthesis.aromatic aa.tryptophan.tryptophan synthase	at5g38530	Transcript	tryptophan synthase-related | chr5:15424038-15426470 FORWARD	0.05829
13.1.6.5.5	amino acid metabolism.synthesis.aromatic aa.tryptophan.tryptophan synthase	at5g54810	Transcript	Symbols: TSB1, TRPB, TRP2, ATTSB1 | TSB1 (TRYPTOPHAN SYNTHASE BETA-SUBUNIT 1); tryptophan synthase | chr5:22264594-22266785 REVERSE	0.46881
16.1	secondary metabolism.isoprenoids	at1g78955	Transcript	Symbols: CAMS1 | CAMS1 (Camelliol C synthase 1); beta-amyrin synthase | chr1:29689153-29694255 REVERSE	0.09224
16.1	secondary metabolism.isoprenoids	at2g26250	Transcript	Symbols: FDH, KCS10 | KCS10 (3-KETOACYL-COA SYNTHASE 10); acyltransferase/ catalytic/ transferase, transferring acyl groups other than amino-acyl groups | chr2:11170418-11173142 REVERSE	-0.5733
16.1	secondary metabolism.isoprenoids	at3g11950	Transcript	prenyltransferase/ zinc ion binding | chr3:3783111-3785660 REVERSE	-0.00241
16.1	secondary metabolism.isoprenoids	at3g14540	Transcript	terpene synthase/cyclase family protein | chr3:4881439-4883936 REVERSE	0.18107
16.1	secondary metabolism.isoprenoids	at3g14550	Transcript	Symbols: GGPS3 | GGPS3 (GERANYLGERANYL PYROPHOSPHATE SYNTHASE 3); farnesyltranstransferase | chr3:4884566-4885982 REVERSE	0.02477
16.1	secondary metabolism.isoprenoids	at3g32030	Transcript	terpene synthase/cyclase family protein | chr3:13032458-13035348 REVERSE	0.08963
16.1	secondary metabolism.isoprenoids	at4g13280	Transcript	Symbols: ATTPS12, TPS12 | TPS12 (TERPENOID SYNTHASE 12); cyclase | chr4:7733114-7736745 REVERSE	0.06347
16.1	secondary metabolism.isoprenoids	at4g13300	Transcript	Symbols: ATTPS13, TPS13 | TPS13 (TERPENOID SYNTHASE 13); cyclase | chr4:7742871-7746363 REVERSE	0.12392
16.1.1	secondary metabolism.isoprenoids.non-mevalonate pathway	at1g74470	Transcript	geranylgeranyl reductase | chr1:27991165-27993006 FORWARD	-0.93483
16.1.1	secondary metabolism.isoprenoids.non-mevalonate pathway	at2g39550	Transcript	Symbols: ATGGT-IB, GGB, PGGT-I | PGGT-I; CAAX-protein geranylgeranyltransferase/ protein heterodimerization | chr2:16501623-16504304 FORWARD	0.18656
16.1.1	secondary metabolism.isoprenoids.non-mevalonate pathway	at3g12070	Transcript	geranylgeranyl transferase type II beta subunit, putative / RAB geranylgeranyltransferase beta subunit, putative | chr3:3845211-3847274 REVERSE	-0.29949
16.1.1	secondary metabolism.isoprenoids.non-mevalonate pathway	at4g24490	Transcript	protein prenyltransferase | chr4:12655059-12658336 REVERSE	0.27798
16.1.1	secondary metabolism.isoprenoids.non-mevalonate pathway	at5g12210	Transcript	geranylgeranyl transferase type II beta subunit, putative / RAB geranylgeranyltransferase beta subunit, putative | chr5:3947103-3949866 FORWARD	-0.41074
16.1.1	secondary metabolism.isoprenoids.non-mevalonate pathway	at5g15460	Transcript	Symbols: MUB2 | MUB2 (MEMBRANE-ANCHORED UBIQUITIN-FOLD PROTEIN 2) | chr5:5018711-5020703 REVERSE	-0.32584
16.1.1	secondary metabolism.isoprenoids.non-mevalonate pathway	at5g41820	Transcript	geranylgeranyl transferase alpha subunit-related / RAB geranylgeranyltransferase alpha subunit-related | chr5:16740804-16743433 FORWARD	-0.07442
16.1.1.1	secondary metabolism.isoprenoids.non-mevalonate pathway.DXS	at3g21500	Transcript	Symbols: DXPS1 | 1-deoxy-D-xylulose-5-phosphate synthase | chr3:7573634-7576623 REVERSE	0.04489
16.1.1.1	secondary metabolism.isoprenoids.non-mevalonate pathway.DXS	at4g15560	Transcript	Symbols: CLA1, DEF, CLA, DXS, DXPS2 | CLA1 (CLOROPLASTOS ALTERADOS 1); 1-deoxy-D-xylulose-5-phosphate synthase | chr4:8883907-8887565 FORWARD	-0.87282
16.1.1.1	secondary metabolism.isoprenoids.non-mevalonate pathway.DXS	at5g11380	Transcript	Symbols: DXPS3 | DXPS3 (1-deoxy-D-xylulose 5-phosphate synthase 3); 1-deoxy-D-xylulose-5-phosphate synthase | chr5:3629998-3633441 FORWARD	-0.14992
16.1.1.2	secondary metabolism.isoprenoids.non-mevalonate pathway.DXR	at5g62790	Transcript	Symbols: DXR, PDE129 | DXR (1-DEOXY-D-XYLULOSE 5-PHOSPHATE REDUCTOISOMERASE); 1-deoxy-D-xylulose-5-phosphate reductoisomerase | chr5:25214125-25217439 REVERSE	-0.88686
16.1.1.3	secondary metabolism.isoprenoids.non-mevalonate pathway.CMS	at2g02500	Transcript	Symbols: ISPD, ATMEPCT, MCT | ISPD; 2-C-methyl-D-erythritol 4-phosphate cytidylyltransferase | chr2:670878-673155 REVERSE	-0.31948
16.1.1.4	secondary metabolism.isoprenoids.non-mevalonate pathway.CMK	at2g26930	Transcript	Symbols: ATCDPMEK, PDE277, ISPE | ATCDPMEK (4-(CYTIDINE 5'-PHOSPHO)-2-C-METHYL-D-ERITHRITOL KINASE); 4-(cytidine 5'-diphospho)-2-C-methyl-D-erythritol kinase | chr2:11491707-11494266 REVERSE	-0.38887
16.1.1.5	secondary metabolism.isoprenoids.non-mevalonate pathway.MCS	at1g63970	Transcript	Symbols: ISPF, MECPS | ISPF; 2-C-methyl-D-erythritol 2,4-cyclodiphosphate synthase | chr1:23738691-23740364 REVERSE	-0.66984
16.1.1.6	secondary metabolism.isoprenoids.non-mevalonate pathway.HDS	at5g60600	Transcript	Symbols: GCPE, ISPG, CSB3, CLB4, HDS | HDS (4-HYDROXY-3-METHYLBUT-2-ENYL DIPHOSPHATE SYNTHASE); 4 iron, 4 sulfur cluster binding / 4-hydroxy-3-methylbut-2-en-1-yl diphosphate synthase | chr5:24358966-24363485 FORWARD	-0.61216
16.1.1.7	secondary metabolism.isoprenoids.non-mevalonate pathway.HDR	at4g34350	Transcript	Symbols: CLB6, ISPH, HDR | HDR (4-HYDROXY-3-METHYLBUT-2-ENYL DIPHOSPHATE REDUCTASE); 4-hydroxy-3-methylbut-2-en-1-yl diphosphate reductase/ 4-hydroxy-3-methylbut-2-en-1-yl diphosphate synthase | chr4:16428480-16431114 REVERSE	-0.89284
16.1.1.10	secondary metabolism.isoprenoids.non-mevalonate pathway.geranylgeranyl pyrophosphate synthase	at1g49530	Transcript	Symbols: GGPS6 | GGPS6 (geranylgeranyl pyrophosphate synthase 6); farnesyltranstransferase | chr1:18332429-18333689 FORWARD	-0.14524
16.1.1.10	secondary metabolism.isoprenoids.non-mevalonate pathway.geranylgeranyl pyrophosphate synthase	at2g18620	Transcript	geranylgeranyl pyrophosphate synthase, putative / GGPP synthetase, putative / farnesyltranstransferase, putative | chr2:8078288-8079360 FORWARD	-0.06201
16.1.1.10	secondary metabolism.isoprenoids.non-mevalonate pathway.geranylgeranyl pyrophosphate synthase	at2g18640	Transcript	Symbols: GGPS4 | GGPS4 (GERANYLGERANYL PYROPHOSPHATE SYNTHASE 4); farnesyltranstransferase | chr2:8083740-8084888 REVERSE	-0.02788
16.1.1.10	secondary metabolism.isoprenoids.non-mevalonate pathway.geranylgeranyl pyrophosphate synthase	at2g23800	Transcript	Symbols: GGPS2, GGPS5 | GGPS2 (GERANYLGERANYL PYROPHOSPHATE SYNTHASE 2); farnesyltranstransferase | chr2:10131489-10132779 REVERSE	0.15224
16.1.1.10	secondary metabolism.isoprenoids.non-mevalonate pathway.geranylgeranyl pyrophosphate synthase	at3g14510	Transcript	geranylgeranyl pyrophosphate synthase, putative / GGPP synthetase, putative / farnesyltranstransferase, putative | chr3:4867378-4868414 REVERSE	-0.03201
16.1.1.10	secondary metabolism.isoprenoids.non-mevalonate pathway.geranylgeranyl pyrophosphate synthase	at3g20160	Transcript	geranylgeranyl pyrophosphate synthase, putative / GGPP synthetase, putative / farnesyltranstransferase, putative | chr3:7038995-7040029 FORWARD	0.16169
16.1.1.10	secondary metabolism.isoprenoids.non-mevalonate pathway.geranylgeranyl pyrophosphate synthase	at3g29420	Transcript	geranylgeranyl pyrophosphate synthase-related / GGPP synthetase-related / farnesyltranstransferase-related | chr3:11307007-11308078 FORWARD	-0.04354
16.1.1.10	secondary metabolism.isoprenoids.non-mevalonate pathway.geranylgeranyl pyrophosphate synthase	at3g29430	Transcript	geranylgeranyl pyrophosphate synthase, putative / GGPP synthetase, putative / farnesyltranstransferase, putative | chr3:11311356-11312792 FORWARD	-0.27499
16.1.1.10	secondary metabolism.isoprenoids.non-mevalonate pathway.geranylgeranyl pyrophosphate synthase	at3g32040	Transcript	geranylgeranyl pyrophosphate synthase, putative / GGPP synthetase, putative / farnesyltranstransferase, putative | chr3:13047704-13049040 REVERSE	0.03396
16.1.1.10	secondary metabolism.isoprenoids.non-mevalonate pathway.geranylgeranyl pyrophosphate synthase	at4g36810	Transcript	Symbols: GGPS1 | GGPS1 (GERANYLGERANYL PYROPHOSPHATE SYNTHASE 1); farnesyltranstransferase | chr4:17343374-17344865 FORWARD	-0.39817
16.1.1.10	secondary metabolism.isoprenoids.non-mevalonate pathway.geranylgeranyl pyrophosphate synthase	at4g38460	Transcript	Symbols: GGR | GGR (geranylgeranyl reductase); farnesyltranstransferase | chr4:17994781-17996205 FORWARD	-0.05401
16.1.2	secondary metabolism.isoprenoids.mevalonate pathway	at2g23410	Transcript	Symbols: ACPT | ACPT (Arabidopsis cis-prenyltransferase); dehydrodolichyl diphosphate synthase | chr2:9966130-9967772 REVERSE	-0.03637
16.1.2.1	secondary metabolism.isoprenoids.mevalonate pathway.acetyl-CoA C-acyltransferase	at5g47720	Transcript	acetyl-CoA C-acyltransferase, putative / 3-ketoacyl-CoA thiolase, putative | chr5:19331547-19334277 FORWARD	0.12618
16.1.2.1	secondary metabolism.isoprenoids.mevalonate pathway.acetyl-CoA C-acyltransferase	at5g48230	Transcript	Symbols: EMB1276, ACAT2 | ACAT2 (ACETOACETYL-COA THIOLASE 2); acetyl-CoA C-acetyltransferase/ catalytic | chr5:19552142-19555529 REVERSE	-0.06743
16.1.2.2	secondary metabolism.isoprenoids.mevalonate pathway.HMG-CoA synthase	at4g11820	Transcript	Symbols: MVA1 | MVA1; acetyl-CoA C-acetyltransferase/ hydroxymethylglutaryl-CoA synthase | chr4:7108915-7112030 REVERSE	0.03343
16.1.2.3	secondary metabolism.isoprenoids.mevalonate pathway.HMG-CoA reductase	at1g76490	Transcript	Symbols: HMG1, HMGR1 | HMG1 (HYDROXY METHYLGLUTARYL COA REDUCTASE 1); hydroxymethylglutaryl-CoA reductase | chr1:28695760-28698793 FORWARD	0.3785
16.1.2.3	secondary metabolism.isoprenoids.mevalonate pathway.HMG-CoA reductase	at2g17370	Transcript	Symbols: HMG2, HMGR2 | HMG2 (3-HYDROXY-3-METHYLGLUTARYL-COA REDUCTASE 2); hydroxymethylglutaryl-CoA reductase | chr2:7549775-7552201 FORWARD	0.25228
16.1.2.4	secondary metabolism.isoprenoids.mevalonate pathway.mevalonate kinase	at5g27450	Transcript	Symbols: MVK, MK | MK (MEVALONATE KINASE); mevalonate kinase | chr5:9690607-9693228 FORWARD	0.03167
16.1.2.5	secondary metabolism.isoprenoids.mevalonate pathway.phosphomevalonate kinase	at1g31910	Transcript	GHMP kinase family protein | chr1:11457126-11461825 FORWARD	0.1088
16.1.2.6	secondary metabolism.isoprenoids.mevalonate pathway.mevalonate diphosphate decarboxylase	at2g38700	Transcript	Symbols: MVD1, ATMVD1 | MVD1 (MEVALONATE DIPHOSPHATE DECARBOXYLASE 1); diphosphomevalonate decarboxylase/ protein homodimerization | chr2:16180696-16183946 REVERSE	-0.09191
16.1.2.6	secondary metabolism.isoprenoids.mevalonate pathway.mevalonate diphosphate decarboxylase	at3g54250	Transcript	mevalonate diphosphate decarboxylase, putative | chr3:20082299-20084732 REVERSE	-0.14127
16.1.2.7	secondary metabolism.isoprenoids.mevalonate pathway.isopentenyl pyrophosphate:dimethyllallyl pyrophosphate isomerase	at3g02780	Transcript	Symbols: IPP2, IPIAT1, IDI2 | IPP2 (ISOPENTENYL PYROPHOSPHATE:DIMETHYLALLYL PYROPHOSPHATE ISOMERASE 2); isopentenyl-diphosphate delta-isomerase | chr3:602433-604684 REVERSE	0.23037
16.1.2.7	secondary metabolism.isoprenoids.mevalonate pathway.isopentenyl pyrophosphate:dimethyllallyl pyrophosphate isomerase	at5g16440	Transcript	Symbols: IPP1 | IPP1 (ISOPENTENYL DIPHOSPHATE ISOMERASE 1); isopentenyl-diphosphate delta-isomerase | chr5:5371627-5373735 FORWARD	0.19031
16.1.2.8	secondary metabolism.isoprenoids.mevalonate pathway.geranyl diphosphate synthase	at1g17050	Transcript	Symbols: SPS2 | SPS2 (Solanesyl diphosphate synthase 2); trans-octaprenyltranstransferase | chr1:5829080-5831343 FORWARD	-0.16843
16.1.2.8	secondary metabolism.isoprenoids.mevalonate pathway.geranyl diphosphate synthase	at2g34630	Transcript	Symbols: GPPS, GPS1 | geranyl diphosphate synthase, putative / GPPS, putative / dimethylallyltransferase, putative / prenyl transferase, putative | chr2:14578540-14581727 FORWARD	0.03463
16.1.2.9	secondary metabolism.isoprenoids.mevalonate pathway.farnesyl pyrophosphate synthetase	at4g17190	Transcript	Symbols: FPS2 | FPS2 (FARNESYL DIPHOSPHATE SYNTHASE 2); dimethylallyltranstransferase/ geranyltranstransferase | chr4:9648527-9650912 REVERSE	-0.14864
16.1.2.9	secondary metabolism.isoprenoids.mevalonate pathway.farnesyl pyrophosphate synthetase	at5g47770	Transcript	Symbols: FPS1 | FPS1 (FARNESYL DIPHOSPHATE SYNTHASE 1); dimethylallyltranstransferase/ geranyltranstransferase | chr5:19345173-19347629 FORWARD	0.38258
16.1.3	secondary metabolism.isoprenoids.tocopherol biosynthesis	at4g23590	Transcript	aminotransferase class I and II family protein | chr4:12307126-12309647 FORWARD	0.08553
16.1.3	secondary metabolism.isoprenoids.tocopherol biosynthesis	at4g28420	Transcript	aminotransferase, putative | chr4:14055661-14057592 FORWARD	0.11115
16.1.3	secondary metabolism.isoprenoids.tocopherol biosynthesis	at5g04490	Transcript	Symbols: VTE5 | VTE5 (vitamin E pathway gene5); phosphatidate cytidylyltransferase/ phytol kinase | chr5:1279760-1281669 FORWARD	-0.0103
16.1.3	secondary metabolism.isoprenoids.tocopherol biosynthesis	at5g36160	Transcript	aminotransferase-related | chr5:14233110-14235151 REVERSE	-0.47825
16.1.3.1	secondary metabolism.isoprenoids.tocopherol biosynthesis.hydroxyphenylpyruvate dioxygenase	at1g06570	Transcript	Symbols: PDS1, HPD | PDS1 (PHYTOENE DESATURATION 1); 4-hydroxyphenylpyruvate dioxygenase | chr1:2011885-2013545 REVERSE	0.26191
16.1.3.2	secondary metabolism.isoprenoids.tocopherol biosynthesis.homogentisate phytyltransferase	at2g18950	Transcript	Symbols: HPT1, TPT1, ATHPT, VTE2 | HPT1 (HOMOGENTISATE PHYTYLTRANSFERASE 1); homogentisate phytyltransferase/ prenyltransferase | chr2:8207342-8210463 FORWARD	0.40724
16.1.3.3	secondary metabolism.isoprenoids.tocopherol biosynthesis.MPBQ/MSBQ methyltransferase	at3g63410	Transcript	Symbols: APG1, VTE3, IEP37, E37 | APG1 (ALBINO OR PALE GREEN MUTANT 1); 2-methyl-6-phytyl-1,4-benzoquinone methyltransferase/ S-adenosylmethionine-dependent methyltransferase/ methyltransferase | chr3:23415589-23417119 REVERSE	-1.04061
16.1.3.4	secondary metabolism.isoprenoids.tocopherol biosynthesis.tocopherol cyclase	at4g32770	Transcript	Symbols: VTE1, ATSDX1 | VTE1 (VITAMIN E DEFICIENT 1); tocopherol cyclase | chr4:15804914-15807982 FORWARD	-0.37154
16.1.3.5	secondary metabolism.isoprenoids.tocopherol biosynthesis.tocopherol methyltransferase	at1g64970	Transcript	Symbols: G-TMT, TMT1, VTE4 | G-TMT (GAMMA-TOCOPHEROL METHYLTRANSFERASE); tocopherol O-methyltransferase | chr1:24134085-24136109 REVERSE	-0.1933
16.1.4	secondary metabolism.isoprenoids.carotenoids	at1g57770	Transcript	amine oxidase family | chr1:21395196-21398280 FORWARD	-0.14682
16.1.4	secondary metabolism.isoprenoids.carotenoids	at3g09580	Transcript	amine oxidase family protein | chr3:2942504-2944078 REVERSE	0.04307
16.1.4	secondary metabolism.isoprenoids.carotenoids	at5g49555	Transcript	amine oxidase-related | chr5:20107229-20110636 REVERSE	-0.07962
16.1.4.1	secondary metabolism.isoprenoids.carotenoids.phytoene synthase	at5g17230	Transcript	phytoene synthase (PSY) / geranylgeranyl-diphosphate geranylgeranyl transferase | chr5:5659613-5662865 REVERSE	-0.95504
16.1.4.2	secondary metabolism.isoprenoids.carotenoids.phytoene dehydrogenase	at4g14210	Transcript	Symbols: PDS3, PDS, PDE226 | PDS3 (PHYTOENE DESATURASE 3); phytoene dehydrogenase | chr4:8190212-8195265 REVERSE	-0.49789
16.1.4.3	secondary metabolism.isoprenoids.carotenoids.zeta-carotene desaturase	at3g04870	Transcript	Symbols: ZDS, PDE181 | ZDS (ZETA-CAROTENE DESATURASE); carotene 7,8-desaturase | chr3:1342718-1346387 FORWARD	0.01625
16.1.4.4	secondary metabolism.isoprenoids.carotenoids.lycopene epsilon cyclase	at5g57030	Transcript	Symbols: LUT2 | LUT2 (LUTEIN DEFICIENT 2); lycopene epsilon cyclase | chr5:23077265-23080053 FORWARD	-0.45012
16.1.4.5	secondary metabolism.isoprenoids.carotenoids.lycopene beta cyclase	at3g10230	Transcript	Symbols: LYC | LYC (LYCOPENE CYCLASE); lycopene beta cyclase | chr3:3164075-3166038 REVERSE	-0.18923
16.1.4.6	secondary metabolism.isoprenoids.carotenoids.carotenoid beta ring hydroxylase	at4g25700	Transcript	Symbols: BETA-OHASE 1, B1, chy1 | BETA-OHASE 1 (BETA-HYDROXYLASE 1); carotene beta-ring hydroxylase | chr4:13093934-13095935 REVERSE	-0.40817
16.1.4.6	secondary metabolism.isoprenoids.carotenoids.carotenoid beta ring hydroxylase	at5g52570	Transcript	Symbols: BETA-OHASE 2, B2, CHY2 | BETA-OHASE 2 (BETA-CAROTENE HYDROXYLASE 2); carotene beta-ring hydroxylase | chr5:21334793-21337002 REVERSE	-0.27951
16.1.4.7	secondary metabolism.isoprenoids.carotenoids.carotenoid epsilon ring hydroxylase	at1g31800	Transcript	Symbols: CYP97A3, LUT5 | CYP97A3 (CYTOCHROME P450-TYPE MONOOXYGENASE 97A3); carotene beta-ring hydroxylase/ oxygen binding | chr1:11396402-11399714 FORWARD	-0.33147
16.1.4.7	secondary metabolism.isoprenoids.carotenoids.carotenoid epsilon ring hydroxylase	at3g53130	Transcript	Symbols: LUT1, CYP97C1 | LUT1 (LUTEIN DEFICIENT 1); epsilon hydroxylase/ oxygen binding | chr3:19692771-19697542 FORWARD	-0.47381
16.1.4.10	secondary metabolism.isoprenoids.carotenoids.carotenoid cleavage dioxygenase	at3g63520	Transcript	Symbols: CCD1, ATCCD1, ATNCED1, NCED1 | CCD1 (CAROTENOID CLEAVAGE DIOXYGENASE 1); 9-cis-epoxycarotenoid dioxygenase | chr3:23452911-23456078 FORWARD	-0.75014
16.1.4.21	secondary metabolism.isoprenoids.carotenoids.violaxanthin de-epoxidase	at1g08550	Transcript	Symbols: NPQ1, AVDE1 | NPQ1 (NON-PHOTOCHEMICAL QUENCHING 1); violaxanthin de-epoxidase | chr1:2706924-2709531 FORWARD	-0.43334
16.1.4.21	secondary metabolism.isoprenoids.carotenoids.violaxanthin de-epoxidase	at2g21860	Transcript	violaxanthin de-epoxidase-related | chr2:9318258-9320002 REVERSE	-0.1694
16.1.5	secondary metabolism.isoprenoids.terpenoids	at1g31950	Transcript	terpene synthase/cyclase family protein | chr1:11475807-11478194 FORWARD	-0.01935
16.1.5	secondary metabolism.isoprenoids.terpenoids	at1g33750	Transcript	terpene synthase/cyclase family protein | chr1:12233769-12236476 FORWARD	-0.02334
16.1.5	secondary metabolism.isoprenoids.terpenoids	at1g48800	Transcript	terpene synthase/cyclase family protein | chr1:18049844-18052975 FORWARD	0.02951
16.1.5	secondary metabolism.isoprenoids.terpenoids	at1g48820	Transcript	terpene synthase/cyclase family protein | chr1:18055229-18059367 FORWARD	0.00651
16.1.5	secondary metabolism.isoprenoids.terpenoids	at1g61120	Transcript	Symbols: TPS04, GES | TPS04 (TERPENE SYNTHASE 04); (E,E)-geranyllinalool synthase | chr1:22523637-22528811 FORWARD	0.10451
16.1.5	secondary metabolism.isoprenoids.terpenoids	at1g61680	Transcript	Symbols: TPS14, ATTPS14 | TPS14 (TERPENE SYNTHASE 14); S-linalool synthase | chr1:22772455-22774687 REVERSE	-0.02735
16.1.5	secondary metabolism.isoprenoids.terpenoids	at1g66020	Transcript	terpene synthase/cyclase family protein | chr1:24577553-24580185 FORWARD	0.06468
16.1.5	secondary metabolism.isoprenoids.terpenoids	at1g66960	Transcript	lupeol synthase, putative / 2,3-oxidosqualene-triterpenoid cyclase, putative | chr1:24984941-24989797 REVERSE	0.05587
16.1.5	secondary metabolism.isoprenoids.terpenoids	at1g70080	Transcript	terpene synthase/cyclase family protein | chr1:26394669-26397565 REVERSE	-0.03091
16.1.5	secondary metabolism.isoprenoids.terpenoids	at1g78480	Transcript	prenyltransferase/squalene oxidase repeat-containing protein | chr1:29525501-29526363 REVERSE	-0.09271
16.1.5	secondary metabolism.isoprenoids.terpenoids	at1g78500	Transcript	pentacyclic triterpene synthase, putative | chr1:29531646-29535177 FORWARD	-0.02364
16.1.5	secondary metabolism.isoprenoids.terpenoids	at1g78510	Transcript	Symbols: SPS1 | SPS1 (solanesyl diphosphate synthase 1); trans-octaprenyltranstransferase | chr1:29535285-29537417 REVERSE	-0.08313
16.1.5	secondary metabolism.isoprenoids.terpenoids	at1g78950	Transcript	beta-amyrin synthase, putative | chr1:29684432-29688673 REVERSE	0.09719
16.1.5	secondary metabolism.isoprenoids.terpenoids	at1g78960	Transcript	Symbols: ATLUP2 | ATLUP2; beta-amyrin synthase/ lupeol synthase | chr1:29696470-29701263 FORWARD	-0.05153
16.1.5	secondary metabolism.isoprenoids.terpenoids	at1g78970	Transcript	Symbols: LUP1, ATLUP1 | LUP1 (LUPEOL SYNTHASE 1); beta-amyrin synthase/ lupeol synthase | chr1:29703340-29707844 FORWARD	0.01387
16.1.5	secondary metabolism.isoprenoids.terpenoids	at2g24210	Transcript	Symbols: TPS10 | TPS10 (terpene synthase 10); (E)-beta-ocimene synthase/ myrcene synthase | chr2:10294330-10297530 FORWARD	-0.00834
16.1.5	secondary metabolism.isoprenoids.terpenoids	at2g37140	Transcript	terpene synthase/cyclase-related | chr2:15602863-15603329 FORWARD	0.02148
16.1.5	secondary metabolism.isoprenoids.terpenoids	at3g14490	Transcript	terpene synthase/cyclase family protein | chr3:4863631-4865949 REVERSE	0.03428
16.1.5	secondary metabolism.isoprenoids.terpenoids	at3g14520	Transcript	terpene synthase/cyclase family protein | chr3:4875748-4878336 REVERSE	-0.01104
16.1.5	secondary metabolism.isoprenoids.terpenoids	at3g25810	Transcript	myrcene/ocimene synthase, putative | chr3:9430767-9433844 FORWARD	0.03062
16.1.5	secondary metabolism.isoprenoids.terpenoids	at3g25820	Transcript	Symbols: ATTPS-CIN | ATTPS-CIN (terpene synthase-like sequence-1,8-cineole); (E)-beta-ocimene synthase/ myrcene synthase | chr3:9439246-9442173 FORWARD	-0.28369
16.1.5	secondary metabolism.isoprenoids.terpenoids	at3g25830	Transcript	Symbols: ATTPS-CIN | ATTPS-CIN (terpene synthase-like sequence-1,8-cineole); (E)-beta-ocimene synthase/ myrcene synthase | chr3:9447508-9450420 FORWARD	-0.31779
16.1.5	secondary metabolism.isoprenoids.terpenoids	at3g29110	Transcript	terpene synthase/cyclase family protein | chr3:11082152-11085891 REVERSE	-0.35123
16.1.5	secondary metabolism.isoprenoids.terpenoids	at3g29190	Transcript	lyase/ magnesium ion binding | chr3:11159373-11163336 REVERSE	0.03889
16.1.5	secondary metabolism.isoprenoids.terpenoids	at3g45130	Transcript	Symbols: LAS1 | LAS1; lanosterol synthase | chr3:16512271-16517522 REVERSE	0.08261
16.1.5	secondary metabolism.isoprenoids.terpenoids	at4g15340	Transcript	Symbols: ATPEN1, 04C11 | ATPEN1 (ARABIDOPSIS THALIANA PENTACYCLIC TRITERPENE SYNTHASE 1); arabidiol synthase | chr4:8754480-8760589 REVERSE	0.03814
16.1.5	secondary metabolism.isoprenoids.terpenoids	at4g15870	Transcript	Symbols: ATTS1 | ATTS1; lyase/ magnesium ion binding | chr4:9008372-9010947 REVERSE	-0.08162
16.1.5	secondary metabolism.isoprenoids.terpenoids	at4g16730	Transcript	lyase/ magnesium ion binding | chr4:9402898-9406003 FORWARD	0.42143
16.1.5	secondary metabolism.isoprenoids.terpenoids	at4g16740	Transcript	Symbols: ATTPS03 | ATTPS03; (E)-beta-ocimene synthase/ myrcene synthase | chr4:9407768-9410877 FORWARD	0.06243
16.1.5	secondary metabolism.isoprenoids.terpenoids	at4g20200	Transcript	terpene synthase/cyclase family protein | chr4:10908672-10911151 REVERSE	0.07055
16.1.5	secondary metabolism.isoprenoids.terpenoids	at4g20230	Transcript	terpene synthase/cyclase family protein | chr4:10924121-10926758 REVERSE	-0.01139
16.1.5	secondary metabolism.isoprenoids.terpenoids	at5g23960	Transcript	Symbols: ATTPS21, TPS21 | TPS21 (TERPENE SYNTHASE 21); (-)-E-beta-caryophyllene synthase/ alpha-humulene synthase | chr5:8092969-8095128 FORWARD	0.0217
16.1.5	secondary metabolism.isoprenoids.terpenoids	at5g36150	Transcript	Symbols: ATPEN3 | ATPEN3 (putative pentacyclic triterpene synthase 3); catalytic/ lupeol synthase | chr5:14220737-14225422 REVERSE	-0.00234
16.1.5	secondary metabolism.isoprenoids.terpenoids	at5g42600	Transcript	Symbols: MRN1 | MRN1 (MARNERAL SYNTHASE); catalytic/ marneral synthase | chr5:17053517-17058245 FORWARD	-0.14548
16.1.5	secondary metabolism.isoprenoids.terpenoids	at5g44630	Transcript	terpene synthase/cyclase family protein | chr5:18003255-18005616 FORWARD	-0.01166
16.1.5	secondary metabolism.isoprenoids.terpenoids	at5g48010	Transcript	Symbols: THAS, THAS1 | THAS1 (THALIANOL SYNTHASE 1); catalytic/ thalianol synthase | chr5:19456960-19461689 FORWARD	-0.29404
16.1.5	secondary metabolism.isoprenoids.terpenoids	at5g48110	Transcript	terpene synthase/cyclase family protein | chr5:19501157-19504357 REVERSE	-0.23217
16.1.5	secondary metabolism.isoprenoids.terpenoids	at5g60510	Transcript	undecaprenyl pyrophosphate synthetase family protein / UPP synthetase family protein | chr5:24330662-24331768 FORWARD	0.04167
16.5	secondary metabolism.sulfur-containing	at1g10500	Transcript	Symbols: ATCPISCA | ATCPISCA (chloroplast-localized IscA-like protein); structural molecule | chr1:3460000-3461485 REVERSE	0.06649
16.5.1	secondary metabolism.sulfur-containing.glucosinolates	at4g03070	Transcript	Symbols: AOP1, AOP, AOP1.1 | AOP1; oxidoreductase, acting on paired donors, with incorporation or reduction of molecular oxygen, 2-oxoglutarate as one donor, and incorporation of one atom each of oxygen into both donors | chr4:1358432-1359698 FORWARD	-0.10943
16.5.1.1.1.1	secondary metabolism.sulfur-containing.glucosinolates.synthesis.aliphatic.branched-chain amino acid aminotransferase (BCAT/MAAT)	at3g19710	Transcript	Symbols: BCAT4 | BCAT4 (BRANCHED-CHAIN AMINOTRANSFERASE4); catalytic/ methionine-oxo-acid transaminase | chr3:6846969-6849497 REVERSE	-1.01031
16.5.1.1.1.1	secondary metabolism.sulfur-containing.glucosinolates.synthesis.aliphatic.branched-chain amino acid aminotransferase (BCAT/MAAT)	at3g49680	Transcript	Symbols: ATBCAT-3, BCAT3 | BCAT3 (BRANCHED-CHAIN AMINOTRANSFERASE 3); branched-chain-amino-acid transaminase/ catalytic | chr3:18422649-18425693 FORWARD	-0.34491
16.5.1.1.1.2	secondary metabolism.sulfur-containing.glucosinolates.synthesis.aliphatic.methylthioalkylmalate synthase (MAM)	at5g23010	Transcript	Symbols: MAM1, IMS3 | MAM1 (METHYLTHIOALKYLMALATE SYNTHASE 1); 2-isopropylmalate synthase/ methylthioalkylmalate synthase | chr5:7703092-7706896 FORWARD	-0.25559
16.5.1.1.1.2	secondary metabolism.sulfur-containing.glucosinolates.synthesis.aliphatic.methylthioalkylmalate synthase (MAM)	at5g23020	Transcript	Symbols: MAM-L, MAM3, IMS2 | IMS2 (2-ISOPROPYLMALATE SYNTHASE 2); 2-isopropylmalate synthase/ methylthioalkylmalate synthase | chr5:7718121-7721839 FORWARD	-0.18591
16.5.1.1.1.3	secondary metabolism.sulfur-containing.glucosinolates.synthesis.aliphatic.methylthioalkylmalate isomerase large subunit (MAM-IL)	at4g13430	Transcript	Symbols: IIL1 | IIL1 (ISOPROPYL MALATE ISOMERASE LARGE SUBUNIT 1); 4 iron, 4 sulfur cluster binding / hydro-lyase/ lyase | chr4:7803933-7807871 REVERSE	-0.31625
16.5.1.1.1.4	secondary metabolism.sulfur-containing.glucosinolates.synthesis.aliphatic.methylthioalkylmalate isomerase small subunit (MAM-IS)	at2g43100	Transcript	aconitase C-terminal domain-containing protein | chr2:17920660-17921689 FORWARD	-0.66686
16.5.1.1.1.4	secondary metabolism.sulfur-containing.glucosinolates.synthesis.aliphatic.methylthioalkylmalate isomerase small subunit (MAM-IS)	at3g58990	Transcript	aconitase C-terminal domain-containing protein | chr3:21797058-21798303 REVERSE	-0.60946
16.5.1.1.1.5	secondary metabolism.sulfur-containing.glucosinolates.synthesis.aliphatic.methylthioalkylmalate dehydrogenase (MAM-D)	at1g31180	Transcript	3-isopropylmalate dehydrogenase, chloroplast, putative | chr1:11142714-11144633 REVERSE	-0.96822
16.5.1.1.1.5	secondary metabolism.sulfur-containing.glucosinolates.synthesis.aliphatic.methylthioalkylmalate dehydrogenase (MAM-D)	at1g80560	Transcript	3-isopropylmalate dehydrogenase, chloroplast, putative | chr1:30287763-30290298 FORWARD	-0.17405
16.5.1.1.1.6	secondary metabolism.sulfur-containing.glucosinolates.synthesis.aliphatic.CYP79F1/F2 monooxygenase	at1g16400	Transcript	Symbols: CYP79F2 | CYP79F2; oxidoreductase, acting on paired donors, with incorporation or reduction of molecular oxygen, NADH or NADPH as one donor, and incorporation of one atom of oxygen / oxygen binding | chr1:5605159-5607473 FORWARD	-0.45565
16.5.1.1.1.6	secondary metabolism.sulfur-containing.glucosinolates.synthesis.aliphatic.CYP79F1/F2 monooxygenase	at1g16410	Transcript	Symbols: CYP79F1, BUS1, SPS1 | CYP79F1 (CYTOCHROME P450 79F1); oxidoreductase, acting on paired donors, with incorporation or reduction of molecular oxygen, NADH or NADPH as one donor, and incorporation of one atom of oxygen | chr1:5608807-5611426 FORWARD	-0.99655
16.5.1.1.1.7	secondary metabolism.sulfur-containing.glucosinolates.synthesis.aliphatic.CYP83A1 phenylacetaldoxime monooxygenase	at4g13770	Transcript	Symbols: CYP83A1, REF2 | CYP83A1 (CYTOCHROME P450 83A1); oxidoreductase, acting on paired donors, with incorporation or reduction of molecular oxygen, NADH or NADPH as one donor, and incorporation of one atom of oxygen / oxygen binding | chr4:7990485-7992311 REVERSE	-1.16594
16.5.1.1.1.8	secondary metabolism.sulfur-containing.glucosinolates.synthesis.aliphatic.UDP-glycosyltransferase	at2g31790	Transcript	UDP-glucoronosyl/UDP-glucosyl transferase family protein | chr2:13518211-13520364 FORWARD	-0.29006
16.5.1.1.1.9	secondary metabolism.sulfur-containing.glucosinolates.synthesis.aliphatic.sulfotransferase	at1g18590	Transcript	Symbols: SOT17, ATSOT17, ATST5C | SOT17 (SULFOTRANSFERASE 17); desulfoglucosinolate sulfotransferase/ sulfotransferase | chr1:6398580-6399942 FORWARD	0.11901
16.5.1.1.1.9	secondary metabolism.sulfur-containing.glucosinolates.synthesis.aliphatic.sulfotransferase	at1g74090	Transcript	Symbols: SOT18, ATSOT18, ATST5B | SOT18 (DESULFO-GLUCOSINOLATE SULFOTRANSFERASE 18); 3-methylthiopropyl-desulfoglucosinolate sulfotransferase/ 4-methylthiobutyl-desulfoglucosinolate sulfotransferase/ 5-methylthiopentyl-desulfoglucosinolate sulfotransferase/ 7-methylthioheptyl-desulfogluco | chr1:27862909-27864193 FORWARD	-0.45315
16.5.1.1.1.10	secondary metabolism.sulfur-containing.glucosinolates.synthesis.aliphatic.flavin-containing monooxygenase	at1g12140	Transcript	Symbols: FMO GS-OX5 | FMO GS-OX5 (FLAVIN-MONOOXYGENASE GLUCOSINOLATE S-OXYGENASE 5); 8-methylthiopropyl glucosinolate S-oxygenase/ flavin-containing monooxygenase/ monooxygenase | chr1:4121369-4124595 FORWARD	0.17799
16.5.1.1.1.10	secondary metabolism.sulfur-containing.glucosinolates.synthesis.aliphatic.flavin-containing monooxygenase	at1g62540	Transcript	Symbols: FMO GS-OX2 | FMO GS-OX2 (FLAVIN-MONOOXYGENASE GLUCOSINOLATE S-OXYGENASE 2); 3-methylthiopropyl glucosinolate S-oxygenase/ 4-methylthiopropyl glucosinolate S-oxygenase/ 5-methylthiopropyl glucosinolate S-oxygenase/ 7-methylthiopropyl glucosinolate S-oxygenase/ 8-methyl | chr1:23151794-23155717 FORWARD	-0.0271
16.5.1.1.1.10	secondary metabolism.sulfur-containing.glucosinolates.synthesis.aliphatic.flavin-containing monooxygenase	at1g62560	Transcript	Symbols: FMO GS-OX3 | FMO GS-OX3 (FLAVIN-MONOOXYGENASE GLUCOSINOLATE S-OXYGENASE 3); 3-methylthiopropyl glucosinolate S-oxygenase/ 4-methylthiopropyl glucosinolate S-oxygenase/ 5-methylthiopropyl glucosinolate S-oxygenase/ 6-methylthiopropyl glucosinolate S-oxygenase/ 7-methyl | chr1:23159823-23162649 FORWARD	-0.60184
16.5.1.1.1.10	secondary metabolism.sulfur-containing.glucosinolates.synthesis.aliphatic.flavin-containing monooxygenase	at1g62570	Transcript	Symbols: FMO GS-OX4 | FMO GS-OX4 (FLAVIN-MONOOXYGENASE GLUCOSINOLATE S-OXYGENASE 4); 4-methylthiopropyl glucosinolate S-oxygenase/ 8-methylthiopropyl glucosinolate S-oxygenase/ flavin-containing monooxygenase/ monooxygenase | chr1:23169136-23172105 FORWARD	0.70646
16.5.1.1.1.10	secondary metabolism.sulfur-containing.glucosinolates.synthesis.aliphatic.flavin-containing monooxygenase	at1g65860	Transcript	Symbols: FMO GS-OX1 | FMO GS-OX1 (FLAVIN-MONOOXYGENASE GLUCOSINOLATE S-OXYGENASE 1); 3-methylthiopropyl glucosinolate S-oxygenase/ 4-methylthiopropyl glucosinolate S-oxygenase/ 5-methylthiopropyl glucosinolate S-oxygenase/ 6-methylthiopropyl glucosinolate S-oxygenase/ 7-methyl | chr1:24499066-24502745 REVERSE	-0.807
16.5.1.1.1.11	secondary metabolism.sulfur-containing.glucosinolates.synthesis.aliphatic.glucosinolate 2-oxoglutarate-dependent dioxygenase (AOP)	at4g03050	Transcript	Symbols: AOP3 | AOP3; iron ion binding / oxidoreductase | chr4:1344212-1346411 FORWARD	-0.7015
16.5.1.1.1.11	secondary metabolism.sulfur-containing.glucosinolates.synthesis.aliphatic.glucosinolate 2-oxoglutarate-dependent dioxygenase (AOP)	at4g03060	Transcript	Symbols: AOP2 | AOP2 (ALKENYL HYDROXALKYL PRODUCING 2); oxidoreductase, acting on paired donors, with incorporation or reduction of molecular oxygen, 2-oxoglutarate as one donor, and incorporation of one atom each of oxygen into both donors | chr4:1351980-1353854 REVERSE	0.37491
16.5.1.1.1.12	secondary metabolism.sulfur-containing.glucosinolates.synthesis.aliphatic.benzoate-CoA ligase	at1g65880	Transcript	Symbols: BZO1 | BZO1 (BENZOYLOXYGLUCOSINOLATE 1); benzoate-CoA ligase | chr1:24508633-24510742 REVERSE	0.07254
16.5.1.1.1.13	secondary metabolism.sulfur-containing.glucosinolates.synthesis.aliphatic.2-oxoglutarate-dependent dioxygenase	at2g25450	Transcript	2-oxoglutarate-dependent dioxygenase, putative | chr2:10829916-10831655 REVERSE	1.77691
16.5.1.1.2.1	secondary metabolism.sulfur-containing.glucosinolates.synthesis.aromatic.CYP79A2 monooxygenase	at5g05260	Transcript	Symbols: CYP79A2 | CYP79A2 (CYTOCHROME P450 79A2); oxidoreductase, acting on paired donors, with incorporation or reduction of molecular oxygen, NADH or NADPH as one donor, and incorporation of one atom of oxygen / oxygen binding | chr5:1559778-1561765 REVERSE	0.06152
16.5.1.1.3.1	secondary metabolism.sulfur-containing.glucosinolates.synthesis.indole.CYP79B2 monooxygenase	at4g39950	Transcript	Symbols: CYP79B2 | CYP79B2; electron carrier/ heme binding / iron ion binding / monooxygenase/ oxygen binding | chr4:18525246-18527579 FORWARD	2.59684
16.5.1.1.3.2	secondary metabolism.sulfur-containing.glucosinolates.synthesis.indole.CYP79B3 monooxygenase	at2g22330	Transcript	Symbols: CYP79B3 | CYP79B3; electron carrier/ heme binding / iron ion binding / monooxygenase/ oxygen binding | chr2:9488554-9491187 FORWARD	0.14951
16.5.1.1.3.3	secondary metabolism.sulfur-containing.glucosinolates.synthesis.indole.indole-3-methyl-desulfoglucosinolate sulfotransferase	at1g74100	Transcript	Symbols: SOT16, ATSOT16, CORI-7, ATST5A | SOT16 (SULFOTRANSFERASE 16); desulfoglucosinolate sulfotransferase/ sulfotransferase | chr1:27864345-27865694 REVERSE	0.65918
16.5.1.1.3.4	secondary metabolism.sulfur-containing.glucosinolates.synthesis.indole.cytochrome P450 monooxygenase	at5g57220	Transcript	Symbols: CYP81F2 | CYP81F2; electron carrier/ heme binding / iron ion binding / monooxygenase/ oxygen binding | chr5:23187840-23189857 FORWARD	-0.06219
16.5.1.1.4.1	secondary metabolism.sulfur-containing.glucosinolates.synthesis.shared.CYP83B1 phenylacetaldoxime monooxygenase	at4g31500	Transcript	Symbols: CYP83B1, SUR2, RNT1, RED1, ATR4 | CYP83B1 (CYTOCHROME P450 MONOOXYGENASE 83B1); oxidoreductase, acting on paired donors, with incorporation or reduction of molecular oxygen, NADH or NADPH as one donor, and incorporation of one atom of oxygen / oxygen binding | chr4:15273471-15275310 REVERSE	0.70319
16.5.1.1.4.2	secondary metabolism.sulfur-containing.glucosinolates.synthesis.shared.alkylthiohydroximate C-S lyase	at2g20610	Transcript	Symbols: SUR1, HLS3, RTY, ALF1, RTY1 | SUR1 (SUPERROOT 1); S-alkylthiohydroximate lyase/ carbon-sulfur lyase/ transaminase | chr2:8877960-8880388 REVERSE	-0.43859
16.5.1.1.4.3	secondary metabolism.sulfur-containing.glucosinolates.synthesis.shared.UDP-glycosyltransferase	at1g24100	Transcript	Symbols: UGT74B1 | UGT74B1 (UDP-glucosyl transferase 74B1); UDP-glycosyltransferase/ thiohydroximate beta-D-glucosyltransferase/ transferase, transferring glycosyl groups | chr1:8525435-8527087 REVERSE	-0.01138
16.5.1.2.1	secondary metabolism.sulfur-containing.glucosinolates.regulation.aliphatic	at5g07690	Transcript	Symbols: MYB29, ATMYB29, PMG2 | ATMYB29 (ARABIDOPSIS THALIANA MYB DOMAIN PROTEIN 29); DNA binding / transcription factor | chr5:2446764-2448543 FORWARD	-0.21894
16.5.1.2.1	secondary metabolism.sulfur-containing.glucosinolates.regulation.aliphatic	at5g07700	Transcript	Symbols: MYB76, AtMYB76 | MYB76 (myb domain protein 76); DNA binding / transcription factor | chr5:2450325-2451578 FORWARD	0.03667
16.5.1.2.1	secondary metabolism.sulfur-containing.glucosinolates.regulation.aliphatic	at5g61420	Transcript	Symbols: MYB28, HAG1 | MYB28 (myb domain protein 28); DNA binding / transcription factor | chr5:24689151-24690797 REVERSE	-0.36899
16.5.1.2.3	secondary metabolism.sulfur-containing.glucosinolates.regulation.indole	at1g07640	Transcript	Symbols: OBP2 | OBP2; DNA binding / transcription factor | chr1:2354354-2356227 REVERSE	-0.11371
16.5.1.2.3	secondary metabolism.sulfur-containing.glucosinolates.regulation.indole	at1g18570	Transcript	Symbols: MYB51, AtMYB51, BW51A, BW51B, HIG1 | MYB51 (MYB DOMAIN PROTEIN 51); DNA binding / transcription factor | chr1:6389411-6391267 FORWARD	0.48751
16.5.1.2.3	secondary metabolism.sulfur-containing.glucosinolates.regulation.indole	at3g09710	Transcript	Symbols: IQD1 | IQD1 (IQ-DOMAIN 1); calmodulin binding | chr3:2976664-2979269 REVERSE	-0.04668
16.5.1.2.3	secondary metabolism.sulfur-containing.glucosinolates.regulation.indole	at5g60890	Transcript	Symbols: ATMYB34, ATR1, MYB34 | MYB34 (MYB DOMAIN PROTEIN 34); DNA binding / kinase/ transcription activator/ transcription factor | chr5:24494691-24496351 FORWARD	-0.16106
16.5.1.3.1	secondary metabolism.sulfur-containing.glucosinolates.degradation.myrosinase	at1g47600	Transcript	Symbols: BGLU34 | BGLU34 (BETA GLUCOSIDASE 34); hydrolase, hydrolyzing O-glycosyl compounds / thioglucosidase | chr1:17491732-17494759 FORWARD	-0.00893
16.5.1.3.1	secondary metabolism.sulfur-containing.glucosinolates.degradation.myrosinase	at1g52040	Transcript	Symbols: MBP1, ATMBP | MBP1 (MYROSINASE-BINDING PROTEIN 1); protein binding | chr1:19350375-19352782 REVERSE	0.06963
16.5.1.3.1	secondary metabolism.sulfur-containing.glucosinolates.degradation.myrosinase	at1g54010	Transcript	myrosinase-associated protein, putative | chr1:20158664-20160815 REVERSE	-0.14786
16.5.1.3.1	secondary metabolism.sulfur-containing.glucosinolates.degradation.myrosinase	at1g54020	Transcript	myrosinase-associated protein, putative | chr1:20161670-20163743 REVERSE	-0.16336
16.5.1.3.1	secondary metabolism.sulfur-containing.glucosinolates.degradation.myrosinase	at2g44490	Transcript	Symbols: PEN2, BGLU26 | PEN2 (PENETRATION 2); hydrolase, hydrolyzing O-glycosyl compounds / thioglucosidase | chr2:18364756-18367725 FORWARD	0.08013
16.5.1.3.1	secondary metabolism.sulfur-containing.glucosinolates.degradation.myrosinase	at3g14210	Transcript	Symbols: ESM1 | ESM1 (epithiospecifier modifier 1); carboxylesterase/ hydrolase, acting on ester bonds | chr3:4729823-4731803 FORWARD	-0.95784
16.5.1.3.1.1	secondary metabolism.sulfur-containing.glucosinolates.degradation.myrosinase.TGG	at5g25980	Transcript	Symbols: TGG2, BGLU37 | TGG2 (GLUCOSIDE GLUCOHYDROLASE 2); hydrolase, hydrolyzing O-glycosyl compounds / thioglucosidase | chr5:9072727-9075690 FORWARD	0.19114
16.5.1.3.1.1	secondary metabolism.sulfur-containing.glucosinolates.degradation.myrosinase.TGG	at5g26000	Transcript	Symbols: TGG1, BGLU38 | TGG1 (THIOGLUCOSIDE GLUCOHYDROLASE 1); hydrolase, hydrolyzing O-glycosyl compounds / thioglucosidase | chr5:9079505-9082384 REVERSE	0.13639
16.5.1.3.2	secondary metabolism.sulfur-containing.glucosinolates.degradation.nitrilespecifier protein	at2g33070	Transcript	Symbols: NSP2, ATNSP2 | NSP2 (NITRILE SPECIFIER PROTEIN 2) | chr2:14029190-14031074 REVERSE	0.1558
16.5.1.3.2	secondary metabolism.sulfur-containing.glucosinolates.degradation.nitrilespecifier protein	at3g16390	Transcript	Symbols: NSP3 | NSP3 (NITRILE SPECIFIER PROTEIN 3) | chr3:5562571-5564571 FORWARD	-0.1238
16.5.1.3.2	secondary metabolism.sulfur-containing.glucosinolates.degradation.nitrilespecifier protein	at5g48180	Transcript	Symbols: NSP5 | NSP5 (NITRILE SPECIFIER PROTEIN 5) | chr5:19540937-19542426 REVERSE	2.30301
16.5.1.3.2.1	secondary metabolism.sulfur-containing.glucosinolates.degradation.nitrilespecifier protein.epithiospecifier protein	at1g54040	Transcript	Symbols: ESP, TASTY | ESP (EPITHIOSPECIFIER PROTEIN); enzyme regulator | chr1:20170715-20173949 REVERSE	-1.12684
16.5.1.3.3	secondary metabolism.sulfur-containing.glucosinolates.degradation.nitrilase	at3g44300	Transcript	Symbols: NIT2 | NIT2 (nitrilase 2); indole-3-acetonitrile nitrilase/ indole-3-acetonitrile nitrile hydratase/ nitrilase | chr3:15983311-15985535 FORWARD	3.07935
16.5.1.3.3	secondary metabolism.sulfur-containing.glucosinolates.degradation.nitrilase	at3g44310	Transcript	Symbols: NIT1, ATNIT1, NITI | NIT1; indole-3-acetonitrile nitrilase/ indole-3-acetonitrile nitrile hydratase/ nitrilase | chr3:15986864-15989103 FORWARD	0.50837
16.5.1.3.3	secondary metabolism.sulfur-containing.glucosinolates.degradation.nitrilase	at3g44320	Transcript	Symbols: NIT3 | NIT3 (NITRILASE 3); indole-3-acetonitrile nitrilase/ indole-3-acetonitrile nitrile hydratase/ nitrilase | chr3:15993379-15995811 FORWARD	-0.24378
16.5.1.3.3	secondary metabolism.sulfur-containing.glucosinolates.degradation.nitrilase	at5g22300	Transcript	Symbols: NIT4 | NIT4 (NITRILASE 4); 3-cyanoalanine hydratase/ cyanoalanine nitrilase/ indole-3-acetonitrile nitrilase/ nitrilase/ nitrile hydratase | chr5:7379199-7381935 FORWARD	1.26987
16.5.1.4.1	secondary metabolism.sulfur-containing.glucosinolates.transport.aliphatic	at4g12030	Transcript	bile acid:sodium symporter family protein | chr4:7210918-7212992 FORWARD	-0.29273
16.5.99.1	secondary metabolism.sulfur-containing.misc.alliinase	at1g23320	Transcript	Symbols: TAR1 | TAR1 (TRYPTOPHAN AMINOTRANSFERASE RELATED 1); L-tryptophan:2-oxoglutarate aminotransferase/ L-tryptophan:pyruvate aminotransferase/ carbon-sulfur lyase | chr1:8273423-8275350 REVERSE	0.05571
16.5.99.1	secondary metabolism.sulfur-containing.misc.alliinase	at1g34040	Transcript	alliinase family protein | chr1:12374433-12376179 FORWARD	0.05906
16.5.99.1	secondary metabolism.sulfur-containing.misc.alliinase	at1g34060	Transcript	alliinase family protein | chr1:12396420-12398369 REVERSE	0.00771
16.5.99.1	secondary metabolism.sulfur-containing.misc.alliinase	at1g70560	Transcript	Symbols: WEI8, TAA1, SAV3 | TAA1 (TRYPTOPHAN AMINOTRANSFERASE OF ARABIDOPSIS 1); L-alanine:2-oxoglutarate aminotransferase/ L-glutamine:2-oxoglutarate aminotransferase/ L-leucine:2-oxoglutarate aminotransferase/ L-methionine:2-oxoglutarate aminotransferase/ L-phenylalanine:2-oxoglut | chr1:26604855-26607503 FORWARD	-0.09375
16.5.99.1	secondary metabolism.sulfur-containing.misc.alliinase	at4g24670	Transcript	Symbols: TAR2 | TAR2 (TRYPTOPHAN AMINOTRANSFERASE RELATED 2); L-tryptophan:2-oxoglutarate aminotransferase/ L-tryptophan:pyruvate aminotransferase/ carbon-sulfur lyase | chr4:12727834-12730745 REVERSE	-0.28865
18	Cofactors and vitamins (not shown)
19	tetrapyrrole synthesis	at1g45110	Transcript	tetrapyrrole methylase family protein | chr1:17052534-17054792 FORWARD	-0.03876
19.1	tetrapyrrole synthesis.glu-tRNA synthetase	at1g48520	Transcript	Symbols: GATB | GATB (GLU-ADT SUBUNIT B); carbon-nitrogen ligase, with glutamine as amido-N-donor / glutaminyl-tRNA synthase (glutamine-hydrolyzing)/ ligase | chr1:17940100-17942822 FORWARD	0.07095
19.1	tetrapyrrole synthesis.glu-tRNA synthetase	at3g25660	Transcript	glutamyl-tRNA(Gln) amidotransferase, putative | chr3:9339423-9342204 REVERSE	-0.13166
19.2	tetrapyrrole synthesis.glu-tRNA reductase	at1g09940	Transcript	Symbols: HEMA2 | HEMA2; glutamyl-tRNA reductase | chr1:3236995-3239554 REVERSE	-0.06978
19.2	tetrapyrrole synthesis.glu-tRNA reductase	at1g58290	Transcript	Symbols: HEMA1 | HEMA1; glutamyl-tRNA reductase | chr1:21623726-21626200 REVERSE	-0.06813
19.2	tetrapyrrole synthesis.glu-tRNA reductase	at2g31250	Transcript	Symbols: HEMA3 | HEMA3; NADP or NADPH binding / binding / catalytic/ glutamyl-tRNA reductase/ shikimate 5-dehydrogenase | chr2:13319621-13321526 REVERSE	0.05301
19.3	tetrapyrrole synthesis.GSA	at3g48730	Transcript	Symbols: GSA2 | GSA2 (glutamate-1-semialdehyde 2,1-aminomutase 2); catalytic/ glutamate-1-semialdehyde 2,1-aminomutase/ pyridoxal phosphate binding / transaminase | chr3:18049614-18051702 FORWARD	-0.02419
19.3	tetrapyrrole synthesis.GSA	at5g63570	Transcript	Symbols: GSA1 | GSA1 (GLUTAMATE-1-SEMIALDEHYDE-2,1-AMINOMUTASE); glutamate-1-semialdehyde 2,1-aminomutase | chr5:25451875-25453841 FORWARD	0.47272
19.4	tetrapyrrole synthesis.ALA dehydratase	at1g44318	Transcript	Symbols: hemb2 | hemb2; catalytic/ metal ion binding / porphobilinogen synthase | chr1:16831016-16833916 FORWARD	0.06624
19.4	tetrapyrrole synthesis.ALA dehydratase	at1g69740	Transcript	Symbols: HEMB1 | HEMB1; catalytic/ metal ion binding / porphobilinogen synthase | chr1:26231804-26234963 FORWARD	-0.08985
19.5	tetrapyrrole synthesis.porphobilinogen deaminase	at5g08280	Transcript	Symbols: HEMC | HEMC (HYDROXYMETHYLBILANE SYNTHASE); hydroxymethylbilane synthase | chr5:2663499-2665792 REVERSE	-0.32134
19.6	tetrapyrrole synthesis.uroporphyrinogen III synthase	at2g26540	Transcript	Symbols: HEMD | HEMD; uroporphyrinogen-III synthase | chr2:11287365-11290360 REVERSE	-0.17835
19.7	tetrapyrrole synthesis.uroporphyrinogen decarboxylase	at2g40490	Transcript	Symbols: HEME2 | HEME2; uroporphyrinogen decarboxylase | chr2:16912845-16915177 FORWARD	-0.2677
19.7	tetrapyrrole synthesis.uroporphyrinogen decarboxylase	at3g14930	Transcript	Symbols: HEME1 | HEME1; uroporphyrinogen decarboxylase | chr3:5020570-5022959 FORWARD	-0.71344
19.8	tetrapyrrole synthesis.coproporphyrinogen III oxidase	at1g03475	Transcript	Symbols: LIN2, HEMF1, ATCPO-I | LIN2 (LESION INITIATION 2); coproporphyrinogen oxidase | chr1:869051-871211 REVERSE	-0.4531
19.8	tetrapyrrole synthesis.coproporphyrinogen III oxidase	at4g03205	Transcript	Symbols: hemf2 | coproporphyrinogen III oxidase, putative / coproporphyrinogenase, putative / coprogen oxidase, putative | chr4:1412785-1414782 FORWARD	-1.34648
19.8	tetrapyrrole synthesis.coproporphyrinogen III oxidase	at5g63290	Transcript	coproporphyrinogen oxidase-related | chr5:25369245-25370921 REVERSE	-0.14744
19.9	tetrapyrrole synthesis.protoporphyrin IX oxidase	at1g02350	Transcript	protoporphyrinogen oxidase-related | chr1:469818-470693 FORWARD	-0.08801
19.9	tetrapyrrole synthesis.protoporphyrin IX oxidase	at4g01690	Transcript	Symbols: PPOX, HEMG1, PPO1 | PPOX; protoporphyrinogen oxidase | chr4:729887-732433 FORWARD	-0.43467
19.9	tetrapyrrole synthesis.protoporphyrin IX oxidase	at5g14220	Transcript	Symbols: HEMG2, MEE61, PPO2 | HEMG2; electron carrier/ oxidoreductase/ protoporphyrinogen oxidase | chr5:4583269-4587427 REVERSE	0.39047
19.10	tetrapyrrole synthesis.magnesium chelatase	at1g08520	Transcript	Symbols: PDE166, CHLD | CHLD; ATP binding / magnesium chelatase/ nucleoside-triphosphatase/ nucleotide binding | chr1:2696412-2700959 FORWARD	0.1387
19.10	tetrapyrrole synthesis.magnesium chelatase	at4g18480	Transcript	Symbols: CHLI1, CH42, CH-42, CHL11, CHLI-1 | CHLI1; ATPase/ magnesium chelatase | chr4:10201672-10203469 REVERSE	-1.27588
19.10	tetrapyrrole synthesis.magnesium chelatase	at5g13630	Transcript	Symbols: GUN5, CCH, CHLH, CCH1 | GUN5 (GENOMES UNCOUPLED 5); magnesium chelatase | chr5:4387334-4392227 REVERSE	-1.25292
19.10	tetrapyrrole synthesis.magnesium chelatase	at5g45930	Transcript	Symbols: CHLI2, CHL I2, CHLI-2 | CHLI2 (MAGNESIUM CHELATASE I2); ATPase/ magnesium chelatase | chr5:18628007-18629697 FORWARD	-0.54311
19.11	tetrapyrrole synthesis.magnesium protoporphyrin IX methyltransferase	at4g25080	Transcript	Symbols: CHLM | CHLM (magnesium-protoporphyrin IX methyltransferase); magnesium protoporphyrin IX methyltransferase | chr4:12876948-12878647 FORWARD	-1.35648
19.12	tetrapyrrole synthesis.magnesium-protoporphyrin IX monomethyl ester (oxidative) cyclase	at3g56940	Transcript	Symbols: CRD1, CHL27, ACSF | CRD1 (COPPER RESPONSE DEFECT 1); DNA binding / magnesium-protoporphyrin IX monomethyl ester (oxidative) cyclase | chr3:21076544-21078443 FORWARD	-0.98868
19.13	tetrapyrrole synthesis.divinyl chlorophyllide-a 8-vinyl-reductase	at5g18660	Transcript	Symbols: PCB2 | PCB2 (PALE-GREEN AND CHLOROPHYLL B REDUCED 2); 3,8-divinyl protochlorophyllide a 8-vinyl reductase | chr5:6220781-6222228 REVERSE	-0.72722
19.14	tetrapyrrole synthesis.protochlorophyllide reductase	at1g03630	Transcript	Symbols: POR C, PORC | POR C (PROTOCHLOROPHYLLIDE OXIDOREDUCTASE); NADPH dehydrogenase/ oxidoreductase/ protochlorophyllide reductase | chr1:907642-909376 FORWARD	-0.71807
19.14	tetrapyrrole synthesis.protochlorophyllide reductase	at4g27440	Transcript	Symbols: PORB | PORB (PROTOCHLOROPHYLLIDE OXIDOREDUCTASE B); oxidoreductase/ protochlorophyllide reductase | chr4:13725546-13727353 FORWARD	-0.86503
19.14	tetrapyrrole synthesis.protochlorophyllide reductase	at5g54190	Transcript	Symbols: PORA | PORA; oxidoreductase/ protochlorophyllide reductase | chr5:21990999-21992812 REVERSE	-0.03141
19.15	tetrapyrrole synthesis.chlorophyll synthase	at3g51820	Transcript	Symbols: ATG4, G4, CHLG | G4; chlorophyll synthetase | chr3:19216003-19219057 REVERSE	-0.8604
19.16	tetrapyrrole synthesis.chlorophyll b synthase	at1g44446	Transcript	Symbols: CH1, ATCAO, CAO | CH1 (CHLORINA 1); chlorophyllide a oxygenase | chr1:16848359-16851224 REVERSE	-0.44986
19.20	tetrapyrrole synthesis.ferrochelatase	at2g30390	Transcript	Symbols: FC2, FC-II, ATFC-II | FC2 (FERROCHELATASE 2); ferrochelatase | chr2:12951027-12954090 REVERSE	-0.51771
19.20	tetrapyrrole synthesis.ferrochelatase	at5g26030	Transcript	Symbols: FC1, FC-I, ATFC-I | FC1 (ferrochelatase 1); ferrochelatase | chr5:9096460-9099178 FORWARD	-0.08532
19.21	tetrapyrrole synthesis.heme oxygenase	at1g58300	Transcript	Symbols: ho4 | ho4 (HEME OXYGENASE 4); heme oxygenase (decyclizing)/ oxidoreductase | chr1:21628012-21629996 REVERSE	0.13512
19.21	tetrapyrrole synthesis.heme oxygenase	at1g69720	Transcript	Symbols: ho3 | ho3 (HEME OXYGENASE 3); heme oxygenase (decyclizing) | chr1:26226866-26228580 FORWARD	0.28627
19.21	tetrapyrrole synthesis.heme oxygenase	at2g26670	Transcript	Symbols: ATHO1, HO1, TED4, GUN2, HY6 | TED4 (REVERSAL OF THE DET PHENOTYPE 4); heme oxygenase (decyclizing) | chr2:11341684-11343572 FORWARD	-0.26991
19.30	tetrapyrrole synthesis.uroporphyrin-III C-methyltransferase	at5g40850	Transcript	Symbols: UPM1 | UPM1 (UROPHORPHYRIN METHYLASE 1); uroporphyrin-III C-methyltransferase | chr5:16366470-16369099 FORWARD	-0.85919
19.32	tetrapyrrole synthesis.sirohydrochlorin ferrochelatase	at1g50170	Transcript	Symbols: ATSIRB | ATSIRB (ARABIDOPSIS THALIANA SIROHYDROCHLORIN FERROCHELATASE B); sirohydrochlorin ferrochelatase | chr1:18582024-18583724 FORWARD	-0.07278
19.40	tetrapyrrole synthesis.regulation	at3g14110	Transcript	Symbols: FLU | FLU (FLUORESCENT IN BLUE LIGHT); binding | chr3:4676118-4677658 REVERSE	-0.67103
19.40	tetrapyrrole synthesis.regulation	at3g59400	Transcript	Symbols: GUN4 | GUN4; enzyme binding / tetrapyrrole binding | chr3:21948717-21949710 REVERSE	-0.49503
19.99	tetrapyrrole synthesis.unspecified	at1g17100	Transcript	SOUL heme-binding family protein | chr1:5844676-5845661 FORWARD	0.13676
19.99	tetrapyrrole synthesis.unspecified	at2g44520	Transcript	Symbols: COX10 | COX10 (cytochrome c oxidase 10); prenyltransferase/ protoheme IX farnesyltransferase | chr2:18379564-18381942 FORWARD	0.19787
19.99	tetrapyrrole synthesis.unspecified	at3g02280	Transcript	flavodoxin family protein | chr3:453421-457841 FORWARD	-0.05982
19.99	tetrapyrrole synthesis.unspecified	at5g43860	Transcript	Symbols: ATCLH2, CLH2 | ATCLH2; chlorophyllase | chr5:17630450-17632312 FORWARD	-0.10308
20.1	stress.biotic	at1g02120	Transcript	Symbols: VAD1 | VAD1 (VASCULAR ASSOCIATED DEATH1) | chr1:395761-399897 FORWARD	-0.11447
20.1	stress.biotic	at1g02360	Transcript	chitinase, putative | chr1:471990-473160 REVERSE	0.33871
20.1	stress.biotic	at1g05760	Transcript	Symbols: RTM1 | RTM1 (restricted tev movement 1); sugar binding | chr1:1723734-1724486 REVERSE	0.05325
20.1	stress.biotic	at1g05850	Transcript	Symbols: POM1, ERH2, ELP1, CTL1, ELP, HOT2, ATCTL1 | POM1 (POM-POM1); chitinase | chr1:1766503-1768695 REVERSE	-0.76093
20.1	stress.biotic	at1g12210	Transcript	Symbols: RFL1 | RFL1 (RPS5-like 1); ATP binding / protein binding | chr1:4140948-4143605 FORWARD	-0.01482
20.1	stress.biotic	at1g12220	Transcript	Symbols: RPS5 | RPS5 (RESISTANT TO P. SYRINGAE 5); nucleotide binding | chr1:4144935-4147817 FORWARD	-0.01668
20.1	stress.biotic	at1g12670	Transcript	Encodes a Plant thionin family protein [pseudogene] | chr1:4316701-4317005 FORWARD	0.41698
20.1	stress.biotic	at1g14530	Transcript	Symbols: THH1 | THH1 (TOM THREE HOMOLOG 1); virion binding | chr1:4970858-4973726 REVERSE	-0.03437
20.1	stress.biotic	at1g17240	Transcript	Symbols: AtRLP2 | AtRLP2 (Receptor Like Protein 2); protein binding / protein kinase | chr1:5896416-5898717 REVERSE	0.12169
20.1	stress.biotic	at1g17250	Transcript	Symbols: AtRLP3 | AtRLP3 (Receptor Like Protein 3); protein binding / protein kinase | chr1:5901169-5903439 REVERSE	0.02256
20.1	stress.biotic	at1g18250	Transcript	Symbols: ATLP-1 | ATLP-1 | chr1:6276788-6278150 REVERSE	-0.26685
20.1	stress.biotic	at1g19320	Transcript	pathogenesis-related thaumatin family protein | chr1:6679281-6680252 FORWARD	0.11785
20.1	stress.biotic	at1g19610	Transcript	Symbols: LCR78, PDF1.4 | PDF1.4 | chr1:6781483-6782039 REVERSE	1.733
20.1	stress.biotic	at1g19670	Transcript	Symbols: ATCLH1, CORI1, ATHCOR1 | ATCLH1 (ARABIDOPSIS THALIANA CORONATINE-INDUCED PROTEIN 1); chlorophyllase | chr1:6803611-6805044 REVERSE	-0.49843
20.1	stress.biotic	at1g20030	Transcript	pathogenesis-related thaumatin family protein | chr1:6945425-6947344 FORWARD	0.03628
20.1	stress.biotic	at1g20780	Transcript	Symbols: PUB44, ATPUB44, SAUL1 | SAUL1 (SENESCENCE-ASSOCIATED E3 UBIQUITIN LIGASE 1); ubiquitin-protein ligase | chr1:7217128-7220784 FORWARD	0.08181
20.1	stress.biotic	at1g22900	Transcript	FUNCTIONS IN: molecular_function unknown; INVOLVED IN: defense response; LOCATED IN: endomembrane system; EXPRESSED IN: stamen; EXPRESSED DURING: 4 anthesis; CONTAINS InterPro DOMAIN/s: Plant disease resistance response protein (InterPro:IPR004265); BEST Arabidopsis thaliana protein match is: disease resistance-responsive family protein (TAIR:AT5G42500.1); Has 560 Blast hits to 559 proteins in 35…	0.66661
20.1	stress.biotic	at1g27620	Transcript	transferase family protein | chr1:9608418-9610542 FORWARD	0.16268
20.1	stress.biotic	at1g31580	Transcript	Symbols: ECS1, CXC750 | ECS1 | chr1:11311169-11311989 FORWARD	2.22395
20.1	stress.biotic	at1g32210	Transcript	Symbols: ATDAD1 | ATDAD1 (DEFENDER AGAINST APOPTOTIC DEATH 1) | chr1:11605857-11607768 REVERSE	1.0883
20.1	stress.biotic	at1g32370	Transcript	Symbols: TOM2B, TTM1 | TOM2B (TOBAMOVIRUS MULTIPLICATION 2B) | chr1:11676962-11678449 FORWARD	-0.18564
20.1	stress.biotic	at1g33830	Transcript	avirulence-responsive family protein / avirulence induced gene (AIG1) family protein | chr1:12279947-12281406 REVERSE	0.05822
20.1	stress.biotic	at1g33870	Transcript	avirulence-responsive protein, putative / avirulence induced gene protein, putative / AIG protein, putative | chr1:12301325-12302467 REVERSE	-0.05496
20.1	stress.biotic	at1g33880	Transcript	avirulence-responsive family protein / avirulence induced gene (AIG1) family protein | chr1:12303862-12304911 REVERSE	0.04383
20.1	stress.biotic	at1g33890	Transcript	avirulence-responsive protein, putative / avirulence induced gene protein, putative / AIG protein, putative | chr1:12308284-12309686 REVERSE	0.03698
20.1	stress.biotic	at1g33900	Transcript	avirulence-responsive protein, putative / avirulence induced gene protein, putative / AIG protein, putative | chr1:12311518-12313518 REVERSE	-0.01894
20.1	stress.biotic	at1g33910	Transcript	avirulence-responsive family protein / avirulence induced gene (AIG1) family protein | chr1:12314904-12316258 FORWARD	0.02617
20.1	stress.biotic	at1g33930	Transcript	avirulence-responsive family protein / avirulence induced gene (AIG1) family protein | chr1:12323888-12327084 FORWARD	-0.01198
20.1	stress.biotic	at1g33950	Transcript	avirulence-responsive family protein / avirulence induced gene (AIG1) family protein | chr1:12333046-12339182 REVERSE	0.132
20.1	stress.biotic	at1g33970	Transcript	avirulence-responsive protein, putative / avirulence induced gene protein, putative / AIG protein, putative | chr1:12349463-12351203 REVERSE	0.21779
20.1	stress.biotic	at1g34290	Transcript	Symbols: AtRLP5 | AtRLP5 (Receptor Like Protein 5); protein binding | chr1:12498000-12498800 FORWARD	-0.23848
20.1	stress.biotic	at1g45616	Transcript	Symbols: AtRLP6 | AtRLP6 (Receptor Like Protein 6); protein binding | chr1:17183550-17186534 REVERSE	0.0072
20.1	stress.biotic	at1g50050	Transcript	pathogenesis-related protein, putative | chr1:18546165-18549046 FORWARD	0.05769
20.1	stress.biotic	at1g50060	Transcript	pathogenesis-related protein, putative | chr1:18551186-18552578 FORWARD	0.10958
20.1	stress.biotic	at1g56680	Transcript	glycoside hydrolase family 19 protein | chr1:21250338-21251417 REVERSE	-0.1067
20.1	stress.biotic	at1g58190	Transcript	Symbols: AtRLP9 | AtRLP9 (Receptor Like Protein 9); protein binding | chr1:21540720-21547996 FORWARD	0.02004
20.1	stress.biotic	at1g58848	Transcript	ATP binding / protein binding | chr1:21791783-21797050 FORWARD	-0.03404
20.1	stress.biotic	at1g59620	Transcript	Symbols: CW9 | CW9; ATP binding | chr1:21902284-21905685 FORWARD	-0.01824
20.1	stress.biotic	at1g61070	Transcript	Symbols: LCR66, PDF2.4 | LCR66 (LOW-MOLECULAR-WEIGHT CYSTEINE-RICH 66) | chr1:22491733-22492542 REVERSE	0.06376
20.1	stress.biotic	at1g63750	Transcript	ATP binding / nucleoside-triphosphatase/ nucleotide binding / protein binding / transmembrane receptor | chr1:23650848-23655359 FORWARD	0.14593
20.1	stress.biotic	at1g64140	Transcript	FUNCTIONS IN: molecular_function unknown; INVOLVED IN: biological_process unknown; EXPRESSED IN: sperm cell, male gametophyte, pollen tube; EXPRESSED DURING: L mature pollen stage, M germinated pollen stage; BEST Arabidopsis thaliana protein match is: loricrin-related (TAIR:AT5G64550.1); Has 2298 Blast hits to 1429 proteins in 121 species: Archae - 0; Bacteria - 42; Metazoa - 1626; Fungi - 29; Pl…	-0.05828
20.1	stress.biotic	at1g66100	Transcript	thionin, putative | chr1:24605671-24606537 REVERSE	-0.44931
20.1	stress.biotic	at1g70830	Transcript	Symbols: MLP28 | MLP28 (MLP-LIKE PROTEIN 28) | chr1:26709947-26711462 REVERSE	-1.39205
20.1	stress.biotic	at1g73620	Transcript	thaumatin-like protein, putative / pathogenesis-related protein, putative | chr1:27681408-27683130 FORWARD	0.29071
20.1	stress.biotic	at1g74180	Transcript	Symbols: AtRLP14 | AtRLP14 (Receptor Like Protein 14); protein binding | chr1:27897197-27900908 REVERSE	-0.08907
20.1	stress.biotic	at1g74200	Transcript	Symbols: AtRLP16 | AtRLP16 (Receptor Like Protein 16); protein binding | chr1:27906909-27909358 REVERSE	0.11041
20.1	stress.biotic	at1g75030	Transcript	Symbols: ATLP-3 | ATLP-3 | chr1:28174378-28175383 FORWARD	2.35654
20.1	stress.biotic	at1g75040	Transcript	Symbols: PR5, PR-5 | PR5 (PATHOGENESIS-RELATED GENE 5) | chr1:28177703-28178940 FORWARD	4.28189
20.1	stress.biotic	at1g75800	Transcript	pathogenesis-related thaumatin family protein | chr1:28458782-28460854 FORWARD	-0.55798
20.1	stress.biotic	at1g75830	Transcript	Symbols: LCR67, PDF1.1 | LCR67 | chr1:28472357-28472891 FORWARD	0.3838
20.1	stress.biotic	at1g77700	Transcript	pathogenesis-related thaumatin family protein | chr1:29204747-29206217 FORWARD	-0.02143
20.1	stress.biotic	at1g78780	Transcript	pathogenesis-related family protein | chr1:29621340-29622447 REVERSE	-1.42031
20.1	stress.biotic	at2g02100	Transcript	Symbols: LCR69, PDF2.2 | LCR69 (LOW-MOLECULAR-WEIGHT CYSTEINE-RICH 69); peptidase inhibitor | chr2:528350-529108 FORWARD	0.75142
20.1	stress.biotic	at2g02120	Transcript	Symbols: PDF2.1, LCR70 | PDF2.1; peptidase inhibitor | chr2:538250-539055 FORWARD	0.87701
20.1	stress.biotic	at2g02130	Transcript	Symbols: PDF2.3, LCR68 | LCR68 (LOW-MOLECULAR-WEIGHT CYSTEINE-RICH 68); peptidase inhibitor | chr2:539999-540634 FORWARD	-0.38426
20.1	stress.biotic	at2g02180	Transcript	Symbols: TOM3 | TOM3; protein binding | chr2:560864-563233 FORWARD	-0.04519
20.1	stress.biotic	at2g14610	Transcript	Symbols: PR1, PR 1, ATPR1 | PR1 (PATHOGENESIS-RELATED GENE 1) | chr2:6241704-6242463 REVERSE	4.90537
20.1	stress.biotic	at2g15010	Transcript	thionin, putative | chr2:6484379-6485154 FORWARD	0.36984
20.1	stress.biotic	at2g15130	Transcript	plant basic secretory protein (BSP) family protein | chr2:6564945-6566004 FORWARD	-0.0742
20.1	stress.biotic	at2g15170	Transcript	FUNCTIONS IN: molecular_function unknown; INVOLVED IN: defense response; LOCATED IN: endomembrane system; CONTAINS InterPro DOMAIN/s: Plant Basic Secretory Protein (InterPro:IPR007541); BEST Arabidopsis thaliana protein match is: plant basic secretory protein (BSP) family protein (TAIR:AT2G15130.1); Has 73 Blast hits to 73 proteins in 13 species: Archae - 0; Bacteria - 0; Metazoa - 0; Fungi - 0; …	-0.02847
20.1	stress.biotic	at2g15220	Transcript	secretory protein, putative | chr2:6608659-6609506 FORWARD	0.44495
20.1	stress.biotic	at2g17860	Transcript	pathogenesis-related thaumatin family protein | chr2:7762257-7763018 REVERSE	0.00263
20.1	stress.biotic	at2g19970	Transcript	pathogenesis-related protein, putative | chr2:8623730-8624476 REVERSE	-0.03864
20.1	stress.biotic	at2g19990	Transcript	Symbols: PR-1-LIKE | PR-1-LIKE (PATHOGENESIS-RELATED PROTEIN-1-LIKE) | chr2:8629984-8630688 REVERSE	0.13115
20.1	stress.biotic	at2g21340	Transcript	antiporter/ drug transporter | chr2:9132555-9136459 FORWARD	-0.13975
20.1	stress.biotic	at2g24390	Transcript	FUNCTIONS IN: molecular_function unknown; INVOLVED IN: biological_process unknown; LOCATED IN: endomembrane system; EXPRESSED IN: 11 plant structures; EXPRESSED DURING: 7 growth stages; CONTAINS InterPro DOMAIN/s: Butirosin biosynthesis, BtrG-like (InterPro:IPR013024), AIG2-like (InterPro:IPR009288); BEST Arabidopsis thaliana protein match is: avirulence-responsive protein-related / avirulence in…	-0.13627
20.1	stress.biotic	at2g24810	Transcript	pathogenesis-related thaumatin family protein | chr2:10573862-10574699 FORWARD	0.40751
20.1	stress.biotic	at2g25470	Transcript	Symbols: AtRLP21 | AtRLP21 (Receptor Like Protein 21); protein binding | chr2:10838420-10841881 FORWARD	0.08114
20.1	stress.biotic	at2g26820	Transcript	Symbols: ATPP2-A3 | ATPP2-A3 (Phloem protein 2-A3); carbohydrate binding | chr2:11437808-11442199 FORWARD	0.18122
20.1	stress.biotic	at2g33050	Transcript	Symbols: AtRLP26 | AtRLP26 (Receptor Like Protein 26); kinase/ protein binding | chr2:14021870-14024398 FORWARD	-0.06954
20.1	stress.biotic	at2g33080	Transcript	Symbols: AtRLP28 | AtRLP28 (Receptor Like Protein 28); protein binding | chr2:14032015-14034237 FORWARD	0.03672
20.1	stress.biotic	at2g35520	Transcript	Symbols: DAD2 | DAD2 (DEFENDER AGAINST CELL DEATH 2) | chr2:14921493-14922841 FORWARD	0.33498
20.1	stress.biotic	at2g36800	Transcript	Symbols: DOGT1, UGT73C5 | DOGT1 (DON-GLUCOSYLTRANSFERASE 1); UDP-glycosyltransferase/ cis-zeatin O-beta-D-glucosyltransferase/ glucosyltransferase/ quercetin 4'-O-glucosyltransferase/ quercetin 7-O-glucosyltransferase/ trans-zeatin O-beta-D-glucosyltransferase/ transferase, transf | chr2:15423380-15425016 REVERSE	0.25141
20.1	stress.biotic	at2g38870	Transcript	protease inhibitor, putative | chr2:16236381-16237280 REVERSE	2.02011
20.1	stress.biotic	at2g43570	Transcript	chitinase, putative | chr2:18076224-18077463 REVERSE	2.99997
20.1	stress.biotic	at2g43580	Transcript	chitinase, putative | chr2:18078649-18080028 REVERSE	-0.02284
20.1	stress.biotic	at2g43590	Transcript	chitinase, putative | chr2:18081331-18082767 REVERSE	-0.24743
20.1	stress.biotic	at2g43600	Transcript	glycoside hydrolase family 19 protein | chr2:18086049-18087018 REVERSE	0.03194
20.1	stress.biotic	at2g43610	Transcript	glycoside hydrolase family 19 protein | chr2:18087840-18089224 REVERSE	0.38734
20.1	stress.biotic	at2g43620	Transcript	chitinase, putative | chr2:18093770-18095025 REVERSE	0.99854
20.1	stress.biotic	at2g44490	Transcript	Symbols: PEN2, BGLU26 | PEN2 (PENETRATION 2); hydrolase, hydrolyzing O-glycosyl compounds / thioglucosidase | chr2:18364756-18367725 FORWARD	0.08013
20.1	stress.biotic	at3g02840	Transcript	immediate-early fungal elicitor family protein | chr3:618409-619686 FORWARD	0.01632
20.1	stress.biotic	at3g03480	Transcript	Symbols: CHAT | CHAT (acetyl CoA:(Z)-3-hexen-1-ol acetyltransferase); acetyl CoA:(Z)-3-hexen-1-ol acetyltransferase | chr3:828296-829896 REVERSE	-0.13954
20.1	stress.biotic	at3g04720	Transcript	Symbols: PR4, HEL, PR-4 | PR4 (PATHOGENESIS-RELATED 4); chitin binding | chr3:1285524-1286562 REVERSE	1.22876
20.1	stress.biotic	at3g07040	Transcript	Symbols: RPM1, RPS3 | RPM1 (RESISTANCE TO P. SYRINGAE PV MACULICOLA 1); nucleotide binding / protein binding | chr3:2225952-2229024 REVERSE	-0.02453
20.1	stress.biotic	at3g09590	Transcript	pathogenesis-related protein, putative | chr3:2944953-2945513 FORWARD	-0.01067
20.1	stress.biotic	at3g11660	Transcript	Symbols: NHL1 | NHL1 | chr3:3678835-3679943 REVERSE	-0.21179
20.1	stress.biotic	at3g12500	Transcript	Symbols: ATHCHIB, PR3, PR-3, CHI-B, B-CHI | ATHCHIB (ARABIDOPSIS THALIANA BASIC CHITINASE); chitinase | chr3:3962382-3963964 REVERSE	1.70291
20.1	stress.biotic	at3g16920	Transcript	chitinase | chr3:5776486-5777889 REVERSE	-0.05752
20.1	stress.biotic	at3g18165	Transcript	Symbols: MOS4 | MOS4 (Modifier of snc1,4) | chr3:6223188-6225372 FORWARD	0.23293
20.1	stress.biotic	at3g19690	Transcript	pathogenesis-related protein, putative | chr3:6842220-6842856 REVERSE	0.13815
20.1	stress.biotic	at3g20590	Transcript	non-race specific disease resistance protein, putative | chr3:7191686-7192453 FORWARD	-0.02865
20.1	stress.biotic	at3g20600	Transcript	Symbols: NDR1 | NDR1 (non race-specific disease resistance 1); signal transducer | chr3:7194846-7195736 FORWARD	0.1897
20.1	stress.biotic	at3g20610	Transcript	non-race specific disease resistance protein, putative | chr3:7196723-7197391 FORWARD	-0.11347
20.1	stress.biotic	at3g22231	Transcript	Symbols: PCC1 | PCC1 (PATHOGEN AND CIRCADIAN CONTROLLED 1) | chr3:7845823-7846605 REVERSE	2.47918
20.1	stress.biotic	at3g23190	Transcript	lesion inducing protein-related | chr3:8279289-8280912 FORWARD	0.4039
20.1	stress.biotic	at3g25070	Transcript	Symbols: RIN4 | RIN4 (RPM1 INTERACTING PROTEIN 4); protein binding | chr3:9132310-9134030 FORWARD	0.17233
20.1	stress.biotic	at3g28890	Transcript	Symbols: AtRLP43 | AtRLP43 (Receptor Like Protein 43); kinase/ protein binding | chr3:10895977-10898841 REVERSE	-0.00852
20.1	stress.biotic	at3g28940	Transcript	avirulence-responsive protein, putative / avirulence induced gene (AIG) protein, putative | chr3:10968100-10969387 REVERSE	-0.48183
20.1	stress.biotic	at3g28950	Transcript	avirulence-responsive protein-related / avirulence induced gene (AIG) protein-related | chr3:10976108-10977492 REVERSE	-0.26102
20.1	stress.biotic	at3g44220	Transcript	harpin-induced family protein / HIN1 family protein / harpin-responsive family protein | chr3:15928160-15929758 FORWARD	-0.22175
20.1	stress.biotic	at3g44480	Transcript	Symbols: RPP1, cog1 | RPP1 (recognition of peronospora parasitica 1); LRR domain binding | chr3:16090564-16096359 REVERSE	0.20967
20.1	stress.biotic	at3g46530	Transcript	Symbols: RPP13 | RPP13 (RECOGNITION OF PERONOSPORA PARASITICA 13); ATP binding | chr3:17130367-17133338 REVERSE	-0.07246
20.1	stress.biotic	at3g47540	Transcript	chitinase, putative | chr3:17521029-17522269 FORWARD	2.60558
20.1	stress.biotic	at3g48080	Transcript	lipase class 3 family protein / disease resistance protein-related | chr3:17752938-17755190 REVERSE	0.10544
20.1	stress.biotic	at3g48720	Transcript	transferase family protein | chr3:18046323-18049463 FORWARD	-0.37637
20.1	stress.biotic	at3g49750	Transcript	Symbols: AtRLP44 | AtRLP44 (Receptor Like Protein 44); protein binding | chr3:18450426-18451494 REVERSE	0.07218
20.1	stress.biotic	at3g50450	Transcript	Symbols: HR1 | HR1 (HOMOLOG OF RPW8 1) | chr3:18722415-18723135 FORWARD	-0.03051
20.1	stress.biotic	at3g50460	Transcript	Symbols: HR2 | HR2 (HOMOLOG OF RPW8 2) | chr3:18727840-18728649 FORWARD	0.0305
20.1	stress.biotic	at3g50480	Transcript	Symbols: HR4 | HR4 (HOMOLOG OF RPW8 4) | chr3:18733068-18734388 FORWARD	0.07551
20.1	stress.biotic	at3g52430	Transcript	Symbols: PAD4, ATPAD4 | PAD4 (PHYTOALEXIN DEFICIENT 4); lipase/ protein binding / triacylglycerol lipase | chr3:19431371-19434403 FORWARD	0.57297
20.1	stress.biotic	at3g54420	Transcript	Symbols: ATEP3, ATCHITIV, CHIV | ATEP3; chitinase | chr3:20145910-20147063 FORWARD	0.33756
20.1	stress.biotic	at4g01700	Transcript	chitinase, putative | chr4:732313-733510 REVERSE	0.91373
20.1	stress.biotic	at4g01895	Transcript	systemic acquired resistance (SAR) regulator protein NIMIN-1-related | chr4:819957-820379 FORWARD	0.68981
20.1	stress.biotic	at4g07820	Transcript	pathogenesis-related protein, putative | chr4:4636764-4637450 REVERSE	0.61966
20.1	stress.biotic	at4g09940	Transcript	avirulence-responsive family protein / avirulence induced gene (AIG1) family protein | chr4:6231786-6233397 FORWARD	0.02104
20.1	stress.biotic	at4g09950	Transcript	avirulence-responsive family protein / avirulence induced gene (AIG1) family protein | chr4:6234762-6236312 FORWARD	-0.08428
20.1	stress.biotic	at4g11760	Transcript	Symbols: LCR17 | LCR17 (Low-molecular-weight cysteine-rich 17) | chr4:7079316-7080445 FORWARD	-0.0085
20.1	stress.biotic	at4g13880	Transcript	Symbols: AtRLP48 | AtRLP48 (Receptor Like Protein 48); protein binding | chr4:8025804-8028614 FORWARD	-0.05233
20.1	stress.biotic	at4g16860	Transcript	Symbols: RPP4 | RPP4 (recognition of peronospora parasitica 4); LRR domain binding | chr4:9488466-9495816 REVERSE	-0.10392
20.1	stress.biotic	at4g16950	Transcript	Symbols: RPP5 | RPP5 (RECOGNITION OF PERONOSPORA PARASITICA 5); nucleotide binding | chr4:9538798-9544467 REVERSE	-0.03788
20.1	stress.biotic	at4g17580	Transcript	Bax inhibitor-1 family protein / BI-1 family protein | chr4:9789789-9791145 REVERSE	0.27271
20.1	stress.biotic	at4g17910	Transcript	transferase, transferring acyl groups | chr4:9951173-9953979 REVERSE	0.18021
20.1	stress.biotic	at4g18470	Transcript	Symbols: SNI1 | SNI1; transcription repressor | chr4:10192909-10195662 FORWARD	0.15436
20.1	stress.biotic	at4g19040	Transcript	Symbols: EDR2 | EDR2; lipid binding | chr4:10431520-10437425 REVERSE	0.0533
20.1	stress.biotic	at4g19720	Transcript	glycosyl hydrolase family 18 protein | chr4:10730363-10731750 REVERSE	0.05679
20.1	stress.biotic	at4g19730	Transcript	glycosyl hydrolase family 18 protein | chr4:10733864-10734975 REVERSE	-0.0809
20.1	stress.biotic	at4g19740	Transcript	catalytic/ cation binding / chitinase/ hydrolase, hydrolyzing O-glycosyl compounds | chr4:10739567-10740620 REVERSE	0.08012
20.1	stress.biotic	at4g19750	Transcript	glycosyl hydrolase family 18 protein | chr4:10745682-10747127 REVERSE	-0.06282
20.1	stress.biotic	at4g19800	Transcript	glycosyl hydrolase family 18 protein | chr4:10760830-10762104 REVERSE	0.03832
20.1	stress.biotic	at4g19810	Transcript	glycosyl hydrolase family 18 protein | chr4:10763934-10765753 REVERSE	2.1502
20.1	stress.biotic	at4g19820	Transcript	glycosyl hydrolase family 18 protein | chr4:10767436-10768614 REVERSE	0.23827
20.1	stress.biotic	at4g23630	Transcript	Symbols: BTI1 | BTI1 (VIRB2-INTERACTING PROTEIN 1) | chr4:12317059-12319937 FORWARD	0.48693
20.1	stress.biotic	at4g24180	Transcript	FUNCTIONS IN: molecular_function unknown; INVOLVED IN: response to other organism; LOCATED IN: endomembrane system; CONTAINS InterPro DOMAIN/s: Thaumatin, pathogenesis-related (InterPro:IPR001938); BEST Arabidopsis thaliana protein match is: thaumatin, putative (TAIR:AT4G38660.2); Has 1060 Blast hits to 1045 proteins in 143 species: Archae - 0; Bacteria - 22; Metazoa - 46; Fungi - 45; Plants - 93…	-0.12838
20.1	stress.biotic	at4g25780	Transcript	pathogenesis-related protein, putative | chr4:13121068-13121955 FORWARD	0.10434
20.1	stress.biotic	at4g26090	Transcript	Symbols: RPS2 | RPS2 (RESISTANT TO P. SYRINGAE 2); protein binding | chr4:13224338-13227872 FORWARD	0.01764
20.1	stress.biotic	at4g29300	Transcript	Symbols: LCR27 | LCR27 (Low-molecular-weight cysteine-rich 27) | chr4:14433991-14434524 REVERSE	0.1071
20.1	stress.biotic	at4g29940	Transcript	Symbols: PRHA | PRHA (PATHOGENESIS RELATED HOMEODOMAIN PROTEIN A); protein binding / sequence-specific DNA binding / transcription activator/ transcription factor | chr4:14648139-14653379 REVERSE	-0.08627
20.1	stress.biotic	at4g30070	Transcript	Symbols: LCR59 | LCR59 (Low-molecular-weight cysteine-rich 59) | chr4:14697489-14698430 FORWARD	0.11519
20.1	stress.biotic	at4g31310	Transcript	avirulence-responsive protein-related / avirulence induced gene (AIG) protein-related | chr4:15191325-15192596 FORWARD	-0.20206
20.1	stress.biotic	at4g31470	Transcript	pathogenesis-related protein, putative | chr4:15261746-15262303 REVERSE	0.15025
20.1	stress.biotic	at4g33300	Transcript	Symbols: ADR1-L1 | ADR1-L1 (ADR1-like 1); ATP binding / protein binding | chr4:16051051-16056526 REVERSE	1.05653
20.1	stress.biotic	at4g33710	Transcript	pathogenesis-related protein, putative | chr4:16181012-16181776 FORWARD	0.03157
20.1	stress.biotic	at4g33720	Transcript	pathogenesis-related protein, putative | chr4:16182752-16183533 FORWARD	-1.51324
20.1	stress.biotic	at4g33730	Transcript	pathogenesis-related protein, putative | chr4:16185098-16185616 FORWARD	-0.09333
20.1	stress.biotic	at4g36000	Transcript	FUNCTIONS IN: molecular_function unknown; INVOLVED IN: response to other organism; LOCATED IN: cellular_component unknown; EXPRESSED IN: root; CONTAINS InterPro DOMAIN/s: Thaumatin, pathogenesis-related (InterPro:IPR001938); BEST Arabidopsis thaliana protein match is: unknown protein (TAIR:AT4G24180.1); Has 1043 Blast hits to 945 proteins in 126 species: Archae - 0; Bacteria - 6; Metazoa - 42; Fu…	-0.11277
20.1	stress.biotic	at4g36010	Transcript	pathogenesis-related thaumatin family protein | chr4:17039192-17041141 REVERSE	0.25927
20.1	stress.biotic	at4g37000	Transcript	Symbols: ACD2, ATRCCR | ACD2 (ACCELERATED CELL DEATH 2); red chlorophyll catabolite reductase | chr4:17442612-17443855 FORWARD	-0.37368
20.1	stress.biotic	at4g38660	Transcript	thaumatin, putative | chr4:18066177-18068205 REVERSE	-0.10401
20.1	stress.biotic	at4g38670	Transcript	pathogenesis-related thaumatin family protein | chr4:18069601-18071355 REVERSE	-0.0044
20.1	stress.biotic	at4g39030	Transcript	Symbols: EDS5, SID1 | EDS5 (ENHANCED DISEASE SUSCEPTIBILITY 5); antiporter/ multidrug efflux pump/ transporter | chr4:18185667-18189224 FORWARD	0.48045
20.1	stress.biotic	at5g02140	Transcript	thaumatin-like protein, putative | chr5:423384-424437 FORWARD	-0.03788
20.1	stress.biotic	at5g04720	Transcript	Symbols: ADR1-L2 | ADR1-L2 (ADR1-like 2); ATP binding / nucleoside-triphosphatase/ nucleotide binding / protein binding | chr5:1360712-1363884 FORWARD	0.88076
20.1	stress.biotic	at5g06320	Transcript	Symbols: NHL3 | NHL3 | chr5:1930793-1931768 REVERSE	1.33836
20.1	stress.biotic	at5g15870	Transcript	glycosyl hydrolase family 81 protein | chr5:5182641-5184878 REVERSE	1.17297
20.1	stress.biotic	at5g17540	Transcript	transferase family protein | chr5:5781987-5783706 REVERSE	0.08823
20.1	stress.biotic	at5g17880	Transcript	Symbols: CSA1 | CSA1 (constitutive shade-avoidance1); ATP binding / transmembrane receptor | chr5:5908874-5913099 REVERSE	0.00765
20.1	stress.biotic	at5g17890	Transcript	Symbols: DAR4 | DAR4 (DA1-RELATED PROTEIN 4); ATP binding / protein binding / zinc ion binding | chr5:5916970-5923355 FORWARD	-0.03182
20.1	stress.biotic	at5g24620	Transcript	thaumatin-like protein, putative | chr5:8430768-8432414 FORWARD	-0.0378
20.1	stress.biotic	at5g26130	Transcript	FUNCTIONS IN: molecular_function unknown; INVOLVED IN: biological_process unknown; LOCATED IN: endomembrane system, extracellular region; EXPRESSED IN: root, leaf; EXPRESSED DURING: LP.04 four leaves visible; CONTAINS InterPro DOMAIN/s: Allergen V5/Tpx-1 related, conserved site (InterPro:IPR018244), Allergen V5/Tpx-1 related (InterPro:IPR001283), SCP-like extracellular (InterPro:IPR014044); BEST …	-0.17521
20.1	stress.biotic	at5g36970	Transcript	Symbols: NHL25 | NHL25 (NDR1/HIN1-LIKE 25) | chr5:14604367-14605194 REVERSE	0.2147
20.1	stress.biotic	at5g38330	Transcript	Symbols: LCR80 | LCR80 (Low-molecular-weight cysteine-rich 80) | chr5:15317767-15318445 FORWARD	0.17202
20.1	stress.biotic	at5g39720	Transcript	Symbols: AIG2L | AIG2L (AVIRULENCE INDUCED GENE 2 LIKE PROTEIN) | chr5:15899646-15900653 FORWARD	0.11058
20.1	stress.biotic	at5g39730	Transcript	avirulence-responsive protein-related / avirulence induced gene (AIG) protein-related | chr5:15901679-15902870 FORWARD	0.48053
20.1	stress.biotic	at5g40020	Transcript	pathogenesis-related thaumatin family protein | chr5:16022753-16024316 REVERSE	0.04731
20.1	stress.biotic	at5g40060	Transcript	ATP binding / nucleoside-triphosphatase/ nucleotide binding | chr5:16034576-16039096 FORWARD	-0.53487
20.1	stress.biotic	at5g40090	Transcript	ATP binding / nucleoside-triphosphatase/ nucleotide binding / transmembrane receptor | chr5:16041919-16043494 REVERSE	-0.0309
20.1	stress.biotic	at5g43470	Transcript	Symbols: RPP8, HRT, RCY1 | RPP8 (RECOGNITION OF PERONOSPORA PARASITICA 8); nucleotide binding | chr5:17462611-17467448 REVERSE	-0.03587
20.1	stress.biotic	at5g47120	Transcript	Symbols: ATBI-1, BI-1, ATBI1 | ATBI1 (BAX INHIBITOR 1) | chr5:19136023-19137942 FORWARD	0.75068
20.1	stress.biotic	at5g47130	Transcript	Bax inhibitor-1 family / BI-1 family | chr5:19141016-19142011 FORWARD	-0.0703
20.1	stress.biotic	at5g47260	Transcript	ATP binding / GTP binding / nucleoside-triphosphatase/ nucleotide binding | chr5:19189411-19192516 FORWARD	-0.05005
20.1	stress.biotic	at5g49290	Transcript	protein binding | chr5:19980195-19983869 FORWARD	-0.01271
20.1	stress.biotic	at5g61240	Transcript	protein binding | chr5:24629280-24632211 FORWARD	-0.24317
20.1	stress.biotic	at5g61560	Transcript	protein kinase family protein | chr5:24752868-24756718 FORWARD	-0.04461
20.1	stress.biotic	at5g63660	Transcript	Symbols: LCR74, PDF2.5 | PDF2.5 | chr5:25485692-25486062 FORWARD	-0.09466
20.1	stress.biotic	at5g64930	Transcript	Symbols: CPR5, HYS1 | CPR5 (CONSTITUTIVE EXPRESSION OF PR GENES 5) | chr5:25945712-25948341 REVERSE	0.03842
20.1	stress.biotic	at5g65210	Transcript	Symbols: TGA1 | TGA1; DNA binding / calmodulin binding / transcription factor | chr5:26058545-26061052 FORWARD	-0.11723
20.1.1	stress.biotic.respiratory burst	at1g09090	Transcript	Symbols: ATRBOHB | ATRBOHB (respiratory burst oxidase homolog B); FAD binding / calcium ion binding / electron carrier/ iron ion binding / oxidoreductase/ oxidoreductase, acting on NADH or NADPH, with oxygen as acceptor / peroxidase | chr1:2932739-2936586 FORWARD	-0.18782
20.1.1	stress.biotic.respiratory burst	at1g19230	Transcript	respiratory burst oxidase protein E (RbohE) / NADPH oxidase | chr1:6644189-6649375 FORWARD	0.05568
20.1.1	stress.biotic.respiratory burst	at1g64060	Transcript	Symbols: ATRBOH F, ATRBOHF, RBOHAP108, RBOHF | ATRBOH F (ARABIDOPSIS THALIANA RESPIRATORY BURST OXIDASE PROTEIN F); NAD(P)H oxidase | chr1:23769774-23776931 FORWARD	0.08512
20.1.1	stress.biotic.respiratory burst	at3g45810	Transcript	ferric reductase-like transmembrane component family protein | chr3:16832883-16837569 REVERSE	0.05655
20.1.1	stress.biotic.respiratory burst	at4g11230	Transcript	respiratory burst oxidase, putative / NADPH oxidase, putative | chr4:6840491-6845591 REVERSE	0.0822
20.1.1	stress.biotic.respiratory burst	at4g25090	Transcript	respiratory burst oxidase, putative / NADPH oxidase, putative | chr4:12878775-12883599 REVERSE	-0.08879
20.1.1	stress.biotic.respiratory burst	at5g07390	Transcript	Symbols: ATRBOHA | ATRBOHA (respiratory burst oxidase homolog A); calcium ion binding | chr5:2335895-2339913 REVERSE	-0.13097
20.1.1	stress.biotic.respiratory burst	at5g47910	Transcript	Symbols: RBOHD, ATRBOHD | RBOHD (RESPIRATORY BURST OXIDASE HOMOLOGUE D); NAD(P)H oxidase | chr5:19397443-19402061 FORWARD	0.08825
20.1.1	stress.biotic.respiratory burst	at5g51060	Transcript	Symbols: RHD2, ATRBOHC, RBOHC | RHD2 (ROOT HAIR DEFECTIVE 2); NAD(P)H oxidase | chr5:20757284-20762431 REVERSE	-0.03132
20.1.1	stress.biotic.respiratory burst	at5g60010	Transcript	FAD binding / calcium ion binding / electron carrier/ iron ion binding / oxidoreductase/ oxidoreductase, acting on NADH or NADPH, with oxygen as acceptor / peroxidase/ superoxide-generating NADPH oxidase | chr5:24160456-24164755 FORWARD	0.05334
20.1.2	stress.biotic.receptors	at1g27170	Transcript	ATP binding / protein binding / transmembrane receptor | chr1:9434559-9439417 FORWARD	0.01863
20.1.2	stress.biotic.receptors	at1g64070	Transcript	Symbols: RLM1 | RLM1 (RESISTANCE TO LEPTOSPHAERIA MACULANS 1); ATP binding / protein binding / transmembrane receptor | chr1:23779949-23783449 FORWARD	-0.00354
20.1.2	stress.biotic.receptors	at1g65390	Transcript	Symbols: ATPP2-A5 | ATPP2-A5 (ARABIDOPSIS THALIANA PHLOEM PROTEIN 2 A5); carbohydrate binding | chr1:24292478-24294631 FORWARD	-0.00327
20.1.2	stress.biotic.receptors	at1g72260	Transcript	Symbols: THI2.1, THI2.1.1 | THI2.1 (THIONIN 2.1); toxin receptor binding | chr1:27198433-27199444 REVERSE	0.05743
20.1.2	stress.biotic.receptors	at1g72840	Transcript	ATP binding / protein binding / transmembrane receptor | chr1:27409302-27413831 REVERSE	0.05744
20.1.2	stress.biotic.receptors	at1g72930	Transcript	Symbols: TIR | TIR (TOLL/INTERLEUKIN-1 RECEPTOR-LIKE); transmembrane receptor | chr1:27439452-27440464 FORWARD	1.22985
20.1.2	stress.biotic.receptors	at2g20142	Transcript	transmembrane receptor | chr2:8695374-8696643 FORWARD	0.46293
20.1.2	stress.biotic.receptors	at2g32140	Transcript	transmembrane receptor | chr2:13655627-13657175 REVERSE	0.248
20.1.2	stress.biotic.receptors	at3g44670	Transcript	ATP binding / nucleoside-triphosphatase/ nucleotide binding / protein binding / transmembrane receptor | chr3:16216950-16221617 FORWARD	0.22061
20.1.2	stress.biotic.receptors	at3g50470	Transcript	Symbols: HR3, MLA10 | HR3 (HOMOLOG OF RPW8 3) | chr3:18729054-18730269 FORWARD	1.44675
20.1.2	stress.biotic.receptors	at4g11340	Transcript	Toll-Interleukin-Resistance (TIR) domain-containing protein | chr4:6894208-6899130 REVERSE	-0.13347
20.1.2	stress.biotic.receptors	at4g16890	Transcript	Symbols: SNC1, BAL | SNC1 (SUPPRESSOR OF NPR1-1, CONSTITUTIVE 1); nucleotide binding | chr4:9500506-9505455 REVERSE	-0.10812
20.1.2	stress.biotic.receptors	at4g16900	Transcript	ATP binding / protein binding / transmembrane receptor | chr4:9511859-9516541 REVERSE	0.03206
20.1.2	stress.biotic.receptors	at4g23515	Transcript	Toll-Interleukin-Resistance (TIR) domain-containing protein | chr4:12271382-12272842 REVERSE	-0.02316
20.1.2	stress.biotic.receptors	at5g36910	Transcript	Symbols: THI2.2 | THI2.2 (THIONIN 2.2); toxin receptor binding | chr5:14561817-14562750 REVERSE	0.0902
20.1.2	stress.biotic.receptors	at5g44900	Transcript	transmembrane receptor | chr5:18135446-18136438 FORWARD	0.00459
20.1.2	stress.biotic.receptors	at5g45080	Transcript	Symbols: AtPP2-A6 | AtPP2-A6 (Phloem protein 2-A6); carbohydrate binding | chr5:18191575-18193207 REVERSE	0.35104
20.1.2	stress.biotic.receptors	at5g45250	Transcript	Symbols: RPS4 | RPS4 (RESISTANT TO P. SYRINGAE 4); receptor | chr5:18321914-18326022 REVERSE	-0.08654
20.1.2	stress.biotic.receptors	at5g46270	Transcript	ATP binding / nucleoside-triphosphatase/ nucleotide binding / protein binding / transmembrane receptor | chr5:18764349-18769090 REVERSE	0.27677
20.1.3	stress.biotic.signalling	at1g19180	Transcript	Symbols: JAZ1, TIFY10A | JAZ1 (JASMONATE-ZIM-DOMAIN PROTEIN 1); protein binding | chr1:6622094-6623620 FORWARD	0.25986
20.1.3	stress.biotic.signalling	at1g33960	Transcript	Symbols: AIG1 | AIG1 (AVRRPT2-INDUCED GENE 1); GTP binding | chr1:12346232-12348513 FORWARD	1.00573
20.1.3	stress.biotic.signalling	at2g22000	Transcript	Symbols: PROPEP6 | PROPEP6 (Elicitor peptide 6 precursor) | chr2:9362312-9363203 FORWARD	0.05768
20.1.3	stress.biotic.signalling	at3g18690	Transcript	Symbols: MKS1 | MKS1 (MAP kinase substrate 1); protein binding | chr3:6429534-6430514 REVERSE	0.50972
20.1.3	stress.biotic.signalling	at3g28930	Transcript	Symbols: AIG2 | AIG2 (AVRRPT2-INDUCED GENE 2) | chr3:10959686-10960808 REVERSE	1.11047
20.1.3	stress.biotic.signalling	at3g48090	Transcript	Symbols: EDS1 | EDS1 (enhanced disease susceptibility 1); lipase/ signal transducer/ triacylglycerol lipase | chr3:17755374-17757780 REVERSE	0.00627
20.1.3	stress.biotic.signalling	at4g37460	Transcript	Symbols: SRFR1 | SRFR1 (SUPPRESSOR OF RPS4-RLD 1); protein complex scaffold | chr4:17608378-17615776 REVERSE	-0.09175
20.1.3	stress.biotic.signalling	at5g09980	Transcript	Symbols: PROPEP4 | PROPEP4 (Elicitor peptide 4 precursor) | chr5:3122731-3123964 FORWARD	-0.19054
20.1.3	stress.biotic.signalling	at5g09990	Transcript	Symbols: PROPEP5 | PROPEP5 (Elicitor peptide 5 precursor) | chr5:3124568-3125076 FORWARD	0.03785
20.1.3	stress.biotic.signalling	at5g51700	Transcript	Symbols: PBS2, ATRAR1, RPR2, RAR1 | PBS2 (PPHB SUSCEPTIBLE 2); protein binding / zinc ion binding | chr5:21001209-21003205 REVERSE	0.07363
20.1.3	stress.biotic.signalling	at5g64890	Transcript	Symbols: PROPEP2 | PROPEP2 (Elicitor peptide 2 precursor) | chr5:25934568-25935521 FORWARD	0.64478
20.1.3	stress.biotic.signalling	at5g64905	Transcript	Symbols: PROPEP3 | PROPEP3 (Elicitor peptide 3 precursor) | chr5:25939574-25940059 FORWARD	0.3187
20.1.3.1	stress.biotic.signalling.MLO-like	at1g11000	Transcript	Symbols: MLO4, ATMLO4 | MLO4 (MILDEW RESISTANCE LOCUS O 4); calmodulin binding | chr1:3671756-3675979 REVERSE	-0.08995
20.1.3.1	stress.biotic.signalling.MLO-like	at1g11310	Transcript	Symbols: MLO2, ATMLO2, PMR2 | MLO2 (MILDEW RESISTANCE LOCUS O 2); calmodulin binding | chr1:3800738-3804185 REVERSE	0.39641
20.1.3.1	stress.biotic.signalling.MLO-like	at1g26700	Transcript	Symbols: MLO14, ATMLO14 | MLO14 (MILDEW RESISTANCE LOCUS O 14); calmodulin binding | chr1:9228235-9232240 FORWARD	-0.04107
20.1.3.1	stress.biotic.signalling.MLO-like	at1g42560	Transcript	Symbols: MLO9, ATMLO9 | MLO9 (MILDEW RESISTANCE LOCUS O 9); calmodulin binding | chr1:15980135-15983328 REVERSE	-0.002
20.1.3.1	stress.biotic.signalling.MLO-like	at1g61560	Transcript	Symbols: MLO6, ATMLO6 | MLO6 (MILDEW RESISTANCE LOCUS O 6); calmodulin binding | chr1:22708697-22712044 REVERSE	0.29301
20.1.3.1	stress.biotic.signalling.MLO-like	at2g17430	Transcript	Symbols: ATMLO7, MLO7 | MLO7 (MILDEW RESISTANCE LOCUS O 7); calmodulin binding | chr2:7568018-7570840 FORWARD	-0.05955
20.1.3.1	stress.biotic.signalling.MLO-like	at2g17480	Transcript	Symbols: MLO8, ATMLO8 | MLO8 (MILDEW RESISTANCE LOCUS O 8); calmodulin binding | chr2:7590295-7594090 REVERSE	0.12849
20.1.3.1	stress.biotic.signalling.MLO-like	at2g33670	Transcript	Symbols: MLO5, ATMLO5 | MLO5 (MILDEW RESISTANCE LOCUS O 5); calmodulin binding | chr2:14245030-14247931 FORWARD	-0.05447
20.1.3.1	stress.biotic.signalling.MLO-like	at2g39200	Transcript	Symbols: MLO12, ATMLO12 | MLO12 (MILDEW RESISTANCE LOCUS O 12); calmodulin binding | chr2:16356148-16359813 REVERSE	-0.18568
20.1.3.1	stress.biotic.signalling.MLO-like	at2g44110	Transcript	Symbols: MLO15, ATMLO15 | MLO15 (MILDEW RESISTANCE LOCUS O 15); calmodulin binding | chr2:18245357-18248329 REVERSE	0.09057
20.1.3.1	stress.biotic.signalling.MLO-like	at3g45290	Transcript	Symbols: MLO3, ATMLO3 | MLO3 (MILDEW RESISTANCE LOCUS O 3); calmodulin binding | chr3:16617544-16621370 FORWARD	0.0025
20.1.3.1	stress.biotic.signalling.MLO-like	at4g02600	Transcript	Symbols: MLO1, ATMLO1 | MLO1; calmodulin binding | chr4:1143999-1147409 FORWARD	-0.961
20.1.3.1	stress.biotic.signalling.MLO-like	at4g24250	Transcript	Symbols: MLO13, ATMLO13 | MLO13 (MILDEW RESISTANCE LOCUS O 13); calmodulin binding | chr4:12574812-12577583 REVERSE	0.05258
20.1.3.1	stress.biotic.signalling.MLO-like	at5g53760	Transcript	Symbols: MLO11, ATMLO11 | MLO11 (MILDEW RESISTANCE LOCUS O 11); calmodulin binding | chr5:21822486-21826450 FORWARD	-0.01492
20.1.3.1	stress.biotic.signalling.MLO-like	at5g65970	Transcript	Symbols: MLO10, ATMLO10 | MLO10 (MILDEW RESISTANCE LOCUS O 10); calmodulin binding | chr5:26387428-26390452 REVERSE	-0.59476
20.1.4	stress.biotic.kinases	at3g05660	Transcript	Symbols: AtRLP33 | AtRLP33 (Receptor Like Protein 33); kinase/ protein binding | chr3:1648843-1652001 REVERSE	0.09032
20.1.5	stress.biotic.regulation of transcription	at1g54130	Transcript	Symbols: RSH3, AT-RSH3, ATRSH3 | RSH3 (RELA/SPOT HOMOLOG 3); GTP diphosphokinase | chr1:20210873-20213942 FORWARD	0.30008
20.1.5	stress.biotic.regulation of transcription	at3g14050	Transcript	Symbols: RSH2, AT-RSH2, ATRSH2 | RSH2 (RELA-SPOT HOMOLOG 2); GTP diphosphokinase | chr3:4650757-4653914 REVERSE	0.37818
20.1.5	stress.biotic.regulation of transcription	at4g12020	Transcript	Symbols: WRKY19, ATWRKY19, MAPKKK11 | WRKY19; transcription factor | chr4:7201656-7209648 FORWARD	-0.03976
20.1.5	stress.biotic.regulation of transcription	at5g45050	Transcript	Symbols: TTR1, ATWRKY16, WRKY16 | TTR1; protein binding / transcription factor | chr5:18176914-18181805 REVERSE	0.0843
20.1.5	stress.biotic.regulation of transcription	at5g45260	Transcript	Symbols: RRS1, ATWRKY52, SLH1 | RRS1 (RESISTANT TO RALSTONIA SOLANACEARUM 1); DNA binding / transcription factor | chr5:18326203-18332609 FORWARD	0.00653
20.1.5	stress.biotic.regulation of transcription	at5g64900	Transcript	Symbols: PROPEP1, ATPEP1 | PROPEP1 | chr5:25937170-25938093 FORWARD	-0.08922
20.1.7	stress.biotic.PR-proteins	at1g07730	Transcript	disease resistance-responsive family protein | chr1:2397527-2398696 REVERSE	-0.10544
20.1.7	stress.biotic.PR-proteins	at1g10920	Transcript	Symbols: LOV1 | LOV1; ATP binding | chr1:3644420-3647768 REVERSE	0.11532
20.1.7	stress.biotic.PR-proteins	at1g12280	Transcript	disease resistance protein (CC-NBS-LRR class), putative | chr1:4174875-4177559 REVERSE	-0.0762
20.1.7	stress.biotic.PR-proteins	at1g12290	Transcript	disease resistance protein (CC-NBS-LRR class), putative | chr1:4178359-4181247 REVERSE	0.05969
20.1.7	stress.biotic.PR-proteins	at1g12660	Transcript	Predicted to encode a PR (pathogenesis-related) protein. Belongs to the plant thionin (PR-13) family with the following members: At1g66100, At5g36910, At1g72260, At2g15010, At1g12663, At1g12660. | chr1:4308943-4309558 FORWARD	0.33726
20.1.7	stress.biotic.PR-proteins	at1g15890	Transcript	disease resistance protein (CC-NBS-LRR class), putative | chr1:5461317-5464223 FORWARD	0.08382
20.1.7	stress.biotic.PR-proteins	at1g17600	Transcript	disease resistance protein (TIR-NBS-LRR class), putative | chr1:6053250-6056572 REVERSE	0.02682
20.1.7	stress.biotic.PR-proteins	at1g17610	Transcript	disease resistance protein-related | chr1:6056895-6058357 FORWARD	0.15868
20.1.7	stress.biotic.PR-proteins	at1g17615	Transcript	disease resistance protein (TIR-NBS class), putative | chr1:6059441-6060667 FORWARD	0.16693
20.1.7	stress.biotic.PR-proteins	at1g27180	Transcript	disease resistance protein (TIR-NBS-LRR class), putative | chr1:9439859-9446106 FORWARD	0.09809
20.1.7	stress.biotic.PR-proteins	at1g31540	Transcript	disease resistance protein (TIR-NBS-LRR class), putative | chr1:11288452-11293753 REVERSE	-0.02287
20.1.7	stress.biotic.PR-proteins	at1g33560	Transcript	Symbols: ADR1 | ADR1 (ACTIVATED DISEASE RESISTANCE 1); kinase | chr1:12168768-12172005 FORWARD	0.30902
20.1.7	stress.biotic.PR-proteins	at1g33590	Transcript	disease resistance protein-related / LRR protein-related | chr1:12177777-12179413 FORWARD	-0.05687
20.1.7	stress.biotic.PR-proteins	at1g47890	Transcript	Symbols: AtRLP7 | AtRLP7 (Receptor Like Protein 7); kinase/ protein binding | chr1:17643976-17647035 FORWARD	0.22437
20.1.7	stress.biotic.PR-proteins	at1g50180	Transcript	disease resistance protein (CC-NBS-LRR class), putative | chr1:18584235-18587136 FORWARD	0.01325
20.1.7	stress.biotic.PR-proteins	at1g51480	Transcript	disease resistance protein (CC-NBS-LRR class), putative | chr1:19090847-19094306 REVERSE	0.00988
20.1.7	stress.biotic.PR-proteins	at1g52660	Transcript	ATP binding | chr1:19613475-19614796 FORWARD	0.12848
20.1.7	stress.biotic.PR-proteins	at1g52900	Transcript	disease resistance protein (TIR class), putative | chr1:19702211-19702916 REVERSE	0.06819
20.1.7	stress.biotic.PR-proteins	at1g53350	Transcript	ATP binding | chr1:19903899-19907515 FORWARD	-0.02956
20.1.7	stress.biotic.PR-proteins	at1g55210	Transcript	disease resistance response | chr1:20597869-20598708 REVERSE	0.78048
20.1.7	stress.biotic.PR-proteins	at1g56510	Transcript	Symbols: WRR4 | WRR4 (WHITE RUST RESISTANCE 4); ATP binding / nucleoside-triphosphatase/ nucleotide binding / transmembrane receptor | chr1:21167589-21173632 FORWARD	0.01127
20.1.7	stress.biotic.PR-proteins	at1g56520	Transcript	disease resistance protein (TIR-NBS-LRR class), putative | chr1:21174768-21178920 REVERSE	0.18449
20.1.7	stress.biotic.PR-proteins	at1g56540	Transcript	disease resistance protein (TIR-NBS-LRR class), putative | chr1:21181664-21185306 FORWARD	-0.01073
20.1.7	stress.biotic.PR-proteins	at1g57630	Transcript	disease resistance protein (TIR class), putative | chr1:21345639-21346157 FORWARD	0.16229
20.1.7	stress.biotic.PR-proteins	at1g57650	Transcript	INVOLVED IN: defense response; LOCATED IN: cellular_component unknown; EXPRESSED IN: stamen; EXPRESSED DURING: 4 anthesis; CONTAINS InterPro DOMAIN/s: Leucine-rich repeat 3 (InterPro:IPR011713); BEST Arabidopsis thaliana protein match is: disease resistance protein (TIR-NBS-LRR class), putative (TAIR:AT2G14080.1); Has 9494 Blast hits to 5230 proteins in 243 species: Archae - 14; Bacteria - 521; M…	0.18931
20.1.7	stress.biotic.PR-proteins	at1g58170	Transcript	disease resistance-responsive protein-related / dirigent protein-related | chr1:21536128-21536836 FORWARD	-0.08488
20.1.7	stress.biotic.PR-proteins	at1g58390	Transcript	disease resistance protein (CC-NBS-LRR class), putative | chr1:21690962-21694447 REVERSE	-0.47227
20.1.7	stress.biotic.PR-proteins	at1g58400	Transcript	disease resistance protein (CC-NBS-LRR class), putative | chr1:21696165-21699118 REVERSE	0.02587
20.1.7	stress.biotic.PR-proteins	at1g58410	Transcript	disease resistance protein (CC-NBS-LRR class), putative | chr1:21701185-21704255 REVERSE	0.05128
20.1.7	stress.biotic.PR-proteins	at1g58602	Transcript	ATP binding / protein binding | chr1:21746373-21764969 FORWARD	-0.14994
20.1.7	stress.biotic.PR-proteins	at1g58807	Transcript	disease resistance protein (CC-NBS-LRR class), putative / PRM1 homolog, putative | chr1:21780574-21784296 FORWARD	-0.4385
20.1.7	stress.biotic.PR-proteins	at1g59124	Transcript	disease resistance protein (CC-NBS-LRR class), putative / PRM1 homolog, putative | chr1:21816443-21820572 FORWARD	-0.1995
20.1.7	stress.biotic.PR-proteins	at1g59218	Transcript	disease resistance protein (CC-NBS-LRR class), putative | chr1:21828033-21832708 FORWARD	-0.01347
20.1.7	stress.biotic.PR-proteins	at1g59780	Transcript	disease resistance protein (CC-NBS-LRR class), putative | chr1:21993581-21997691 REVERSE	0.04077
20.1.7	stress.biotic.PR-proteins	at1g61100	Transcript	disease resistance protein (TIR class), putative | chr1:22508538-22512271 REVERSE	-0.04782
20.1.7	stress.biotic.PR-proteins	at1g61105	Transcript	disease resistance protein-related | chr1:22513585-22514492 REVERSE	0.09068
20.1.7	stress.biotic.PR-proteins	at1g61180	Transcript	disease resistance protein (CC-NBS-LRR class), putative | chr1:22551345-22554649 FORWARD	0.03707
20.1.7	stress.biotic.PR-proteins	at1g61190	Transcript	disease resistance protein (CC-NBS-LRR class), putative | chr1:22557602-22560687 FORWARD	-0.02613
20.1.7	stress.biotic.PR-proteins	at1g61300	Transcript	disease resistance protein (NBS-LRR class), putative | chr1:22607466-22610273 REVERSE	0.05905
20.1.7	stress.biotic.PR-proteins	at1g61310	Transcript	ATP binding / protein binding | chr1:22613063-22615943 REVERSE	0.1026
20.1.7	stress.biotic.PR-proteins	at1g62630	Transcript	disease resistance protein (CC-NBS-LRR class), putative | chr1:23185912-23188593 FORWARD	-0.07436
20.1.7	stress.biotic.PR-proteins	at1g63350	Transcript	disease resistance protein (CC-NBS-LRR class), putative | chr1:23494935-23497631 REVERSE	0.12533
20.1.7	stress.biotic.PR-proteins	at1g63360	Transcript	disease resistance protein (CC-NBS-LRR class), putative | chr1:23499515-23502169 REVERSE	-0.02129
20.1.7	stress.biotic.PR-proteins	at1g63730	Transcript	disease resistance protein (TIR-NBS-LRR class), putative | chr1:23641770-23645132 FORWARD	0.47789
20.1.7	stress.biotic.PR-proteins	at1g63740	Transcript	disease resistance protein (TIR-NBS-LRR class), putative | chr1:23645429-23648973 FORWARD	0.05534
20.1.7	stress.biotic.PR-proteins	at1g63870	Transcript	disease resistance protein (TIR-NBS-LRR class), putative | chr1:23707131-23711901 REVERSE	-0.05243
20.1.7	stress.biotic.PR-proteins	at1g63880	Transcript	disease resistance protein (TIR-NBS-LRR class), putative | chr1:23712276-23716124 REVERSE	-0.08118
20.1.7	stress.biotic.PR-proteins	at1g64160	Transcript	disease resistance-responsive family protein / dirigent family protein | chr1:23814010-23814839 FORWARD	-0.50723
20.1.7	stress.biotic.PR-proteins	at1g65850	Transcript	disease resistance protein (TIR-NBS-LRR class), putative | chr1:24494734-24498485 FORWARD	-0.14844
20.1.7	stress.biotic.PR-proteins	at1g65870	Transcript	disease resistance-responsive family protein | chr1:24503624-24504193 FORWARD	0.08246
20.1.7	stress.biotic.PR-proteins	at1g66090	Transcript	disease resistance protein (TIR-NBS class), putative | chr1:24602146-24604763 FORWARD	0.35815
20.1.7	stress.biotic.PR-proteins	at1g69550	Transcript	disease resistance protein (TIR-NBS class), putative | chr1:26151002-26153555 REVERSE	0.10187
20.1.7	stress.biotic.PR-proteins	at1g71390	Transcript	Symbols: AtRLP11 | AtRLP11 (Receptor Like Protein 11); protein binding | chr1:26906453-26908807 FORWARD	0.00597
20.1.7	stress.biotic.PR-proteins	at1g71400	Transcript	Symbols: AtRLP12 | AtRLP12 (Receptor Like Protein 12); protein binding | chr1:26909835-26912597 FORWARD	0.07672
20.1.7	stress.biotic.PR-proteins	at1g72850	Transcript	disease resistance protein (TIR-NBS class), putative | chr1:27413971-27415335 FORWARD	-0.33861
20.1.7	stress.biotic.PR-proteins	at1g72860	Transcript	disease resistance protein (TIR-NBS-LRR class), putative | chr1:27416228-27420778 REVERSE	-0.17618
20.1.7	stress.biotic.PR-proteins	at1g72870	Transcript	disease resistance protein (TIR-NBS class), putative | chr1:27421023-27423184 FORWARD	0.05026
20.1.7	stress.biotic.PR-proteins	at1g72890	Transcript	disease resistance protein (TIR-NBS class), putative | chr1:27429947-27431717 FORWARD	0.31748
20.1.7	stress.biotic.PR-proteins	at1g72900	Transcript	disease resistance protein (TIR-NBS class), putative | chr1:27432195-27433782 FORWARD	0.93436
20.1.7	stress.biotic.PR-proteins	at1g72910	Transcript	disease resistance protein (TIR-NBS class), putative | chr1:27435614-27437144 FORWARD	1.16695
20.1.7	stress.biotic.PR-proteins	at1g72920	Transcript	disease resistance protein (TIR-NBS class), putative | chr1:27437928-27439091 FORWARD	0.26624
20.1.7	stress.biotic.PR-proteins	at1g72940	Transcript	disease resistance protein (TIR-NBS class), putative | chr1:27442238-27443856 FORWARD	0.14645
20.1.7	stress.biotic.PR-proteins	at1g72950	Transcript	disease resistance protein (TIR-NBS class), putative | chr1:27444585-27445980 FORWARD	-0.10201
20.1.7	stress.biotic.PR-proteins	at1g75050	Transcript	FUNCTIONS IN: molecular_function unknown; INVOLVED IN: response to other organism; LOCATED IN: endomembrane system; EXPRESSED IN: 6 plant structures; EXPRESSED DURING: 4 anthesis, petal differentiation and expansion stage; CONTAINS InterPro DOMAIN/s: Thaumatin, conserved site (InterPro:IPR017949), Thaumatin, pathogenesis-related (InterPro:IPR001938); BEST Arabidopsis thaliana protein match is: AT…	-0.00619
20.1.7	stress.biotic.PR-proteins	at2g14080	Transcript	disease resistance protein (TIR-NBS-LRR class), putative | chr2:5925186-5929600 FORWARD	0.24386
20.1.7	stress.biotic.PR-proteins	at2g14580	Transcript	Symbols: ATPRB1 | ATPRB1 | chr2:6225535-6226224 REVERSE	0.20244
20.1.7	stress.biotic.PR-proteins	at2g15080	Transcript	Symbols: AtRLP19 | AtRLP19 (Receptor Like Protein 19); kinase/ protein binding | chr2:6533687-6536995 FORWARD	0.04242
20.1.7	stress.biotic.PR-proteins	at2g17050	Transcript	disease resistance protein (TIR-NBS-LRR class), putative | chr2:7410835-7415610 REVERSE	-0.01281
20.1.7	stress.biotic.PR-proteins	at2g17055	Transcript	disease resistance protein-related | chr2:7418052-7418462 REVERSE	-0.73232
20.1.7	stress.biotic.PR-proteins	at2g17060	Transcript	disease resistance protein (TIR-NBS-LRR class), putative | chr2:7422411-7426877 FORWARD	0.07523
20.1.7	stress.biotic.PR-proteins	at2g21100	Transcript	disease resistance-responsive protein-related / dirigent protein-related | chr2:9048131-9049404 REVERSE	0.02988
20.1.7	stress.biotic.PR-proteins	at2g21110	Transcript	disease resistance-responsive family protein | chr2:9050290-9050850 REVERSE	0.05117
20.1.7	stress.biotic.PR-proteins	at2g26380	Transcript	disease resistance protein-related / LRR protein-related | chr2:11226615-11228057 REVERSE	-0.10261
20.1.7	stress.biotic.PR-proteins	at2g28670	Transcript	disease resistance-responsive family protein / fibroin-related | chr2:12300259-12301790 REVERSE	0.02235
20.1.7	stress.biotic.PR-proteins	at2g32660	Transcript	Symbols: AtRLP22 | AtRLP22 (Receptor Like Protein 22); kinase/ protein binding | chr2:13853758-13856112 REVERSE	0.09361
20.1.7	stress.biotic.PR-proteins	at2g32680	Transcript	Symbols: AtRLP23 | AtRLP23 (Receptor Like Protein 23); kinase/ protein binding | chr2:13859769-13862614 REVERSE	0.04026
20.1.7	stress.biotic.PR-proteins	at2g34315	Transcript	disease resistance protein-related | chr2:14480254-14483056 REVERSE	0.00637
20.1.7	stress.biotic.PR-proteins	at2g34930	Transcript	disease resistance family protein | chr2:14737066-14739904 REVERSE	0.08665
20.1.7	stress.biotic.PR-proteins	at2g39430	Transcript	disease resistance-responsive protein-related / dirigent protein-related | chr2:16463347-16464531 FORWARD	-0.08317
20.1.7	stress.biotic.PR-proteins	at3g04210	Transcript	disease resistance protein (TIR-NBS class), putative | chr3:1105963-1108069 REVERSE	1.01656
20.1.7	stress.biotic.PR-proteins	at3g04220	Transcript	disease resistance protein (TIR-NBS-LRR class), putative | chr3:1109118-1112188 REVERSE	0.06391
20.1.7	stress.biotic.PR-proteins	at3g05360	Transcript	Symbols: AtRLP30 | AtRLP30 (Receptor Like Protein 30); kinase/ protein binding | chr3:1530735-1533288 REVERSE	0.23034
20.1.7	stress.biotic.PR-proteins	at3g05370	Transcript	Symbols: AtRLP31 | AtRLP31 (Receptor Like Protein 31); kinase/ protein binding | chr3:1536014-1538719 REVERSE	0.04086
20.1.7	stress.biotic.PR-proteins	at3g05650	Transcript	Symbols: AtRLP32 | AtRLP32 (Receptor Like Protein 32); kinase/ protein binding | chr3:1645680-1648573 REVERSE	0.08496
20.1.7	stress.biotic.PR-proteins	at3g11010	Transcript	Symbols: AtRLP34 | AtRLP34 (Receptor Like Protein 34); kinase/ protein binding | chr3:3450496-3453683 REVERSE	0.09713
20.1.7	stress.biotic.PR-proteins	at3g11080	Transcript	Symbols: AtRLP35 | AtRLP35 (Receptor Like Protein 35); kinase/ protein binding | chr3:3470440-3473312 FORWARD	0.13268
20.1.7	stress.biotic.PR-proteins	at3g13650	Transcript	disease resistance response | chr3:4462892-4463872 FORWARD	0.4319
20.1.7	stress.biotic.PR-proteins	at3g13660	Transcript	disease resistance response | chr3:4464908-4465586 FORWARD	0.29154
20.1.7	stress.biotic.PR-proteins	at3g13662	Transcript	FUNCTIONS IN: molecular_function unknown; INVOLVED IN: lignan biosynthetic process, defense response; LOCATED IN: endomembrane system; EXPRESSED IN: 11 plant structures; EXPRESSED DURING: 6 growth stages; CONTAINS InterPro DOMAIN/s: Plant disease resistance response protein (InterPro:IPR004265); BEST Arabidopsis thaliana protein match is: disease resistance-responsive protein-related / dirigent p…	0.07001
20.1.7	stress.biotic.PR-proteins	at3g14460	Transcript	disease resistance protein (NBS-LRR class), putative | chr3:4851990-4856264 REVERSE	0.00159
20.1.7	stress.biotic.PR-proteins	at3g14470	Transcript	disease resistance protein (NBS-LRR class), putative | chr3:4857940-4861247 FORWARD	0.42471
20.1.7	stress.biotic.PR-proteins	at3g15700	Transcript	disease resistance protein, putative | chr3:5321136-5322376 REVERSE	0.10209
20.1.7	stress.biotic.PR-proteins	at3g17210	Transcript	Symbols: ATHS1, HS1 | HS1 (HEAT STABLE PROTEIN 1) | chr3:5882284-5883200 FORWARD	-0.14627
20.1.7	stress.biotic.PR-proteins	at3g23010	Transcript	Symbols: AtRLP36 | AtRLP36 (Receptor Like Protein 36); protein binding | chr3:8174858-8176645 FORWARD	0.15239
20.1.7	stress.biotic.PR-proteins	at3g23110	Transcript	Symbols: AtRLP37 | AtRLP37 (Receptor Like Protein 37); kinase/ protein binding | chr3:8222364-8224871 REVERSE	-0.02161
20.1.7	stress.biotic.PR-proteins	at3g24020	Transcript	disease resistance-responsive family protein | chr3:8678738-8679656 FORWARD	-0.08588
20.1.7	stress.biotic.PR-proteins	at3g24900	Transcript	Symbols: AtRLP39 | AtRLP39 (Receptor Like Protein 39); protein binding | chr3:9099183-9101837 REVERSE	-0.04785
20.1.7	stress.biotic.PR-proteins	at3g25010	Transcript	Symbols: AtRLP41 | AtRLP41 (Receptor Like Protein 41); kinase/ protein binding | chr3:9110103-9112748 REVERSE	-0.20835
20.1.7	stress.biotic.PR-proteins	at3g25020	Transcript	Symbols: AtRLP42 | AtRLP42 (Receptor Like Protein 42); protein binding | chr3:9116868-9119540 REVERSE	0.11829
20.1.7	stress.biotic.PR-proteins	at3g25510	Transcript	disease resistance protein (TIR-NBS-LRR class), putative | chr3:9260838-9268797 REVERSE	0.11569
20.1.7	stress.biotic.PR-proteins	at3g44400	Transcript	disease resistance protein (TIR-NBS-LRR class), putative | chr3:16045954-16049668 REVERSE	-0.04535
20.1.7	stress.biotic.PR-proteins	at3g44630	Transcript	disease resistance protein RPP1-WsB-like (TIR-NBS-LRR class), putative | chr3:16195984-16200595 FORWARD	-0.10509
20.1.7	stress.biotic.PR-proteins	at3g46710	Transcript	disease resistance protein (CC-NBS-LRR class), putative | chr3:17206489-17209032 REVERSE	0.01776
20.1.7	stress.biotic.PR-proteins	at3g46730	Transcript	disease resistance protein (CC-NBS class), putative | chr3:17213069-17215612 REVERSE	0.0218
20.1.7	stress.biotic.PR-proteins	at3g50950	Transcript	disease resistance protein (CC-NBS-LRR class), putative | chr3:18935714-18938685 FORWARD	0.47662
20.1.7	stress.biotic.PR-proteins	at3g51560	Transcript	ATP binding / protein binding / transmembrane receptor | chr3:19121808-19125913 REVERSE	-0.06439
20.1.7	stress.biotic.PR-proteins	at3g51570	Transcript	disease resistance protein (TIR-NBS-LRR class), putative | chr3:19126358-19130456 FORWARD	0.07232
20.1.7	stress.biotic.PR-proteins	at3g55230	Transcript	disease resistance-responsive family protein | chr3:20471791-20472889 FORWARD	-0.13961
20.1.7	stress.biotic.PR-proteins	at4g04220	Transcript	Symbols: AtRLP46 | AtRLP46 (Receptor Like Protein 46); kinase/ protein binding | chr4:2033427-2035946 FORWARD	0.01095
20.1.7	stress.biotic.PR-proteins	at4g08450	Transcript	disease resistance protein (TIR-NBS-LRR class), putative | chr4:5365610-5371101 FORWARD	0.23708
20.1.7	stress.biotic.PR-proteins	at4g09360	Transcript	disease resistance protein (NBS-LRR class), putative | chr4:5940186-5943280 FORWARD	0.04336
20.1.7	stress.biotic.PR-proteins	at4g09420	Transcript	disease resistance protein (TIR-NBS class), putative | chr4:5962181-5963791 REVERSE	-0.09532
20.1.7	stress.biotic.PR-proteins	at4g09430	Transcript	disease resistance protein (TIR-NBS-LRR class), putative | chr4:5970932-5975375 FORWARD	-0.00029
20.1.7	stress.biotic.PR-proteins	at4g10780	Transcript	disease resistance protein (CC-NBS-LRR class), putative | chr4:6634779-6637457 REVERSE	0.09943
20.1.7	stress.biotic.PR-proteins	at4g11170	Transcript	disease resistance protein (TIR-NBS-LRR class), putative | chr4:6811127-6817130 FORWARD	0.15528
20.1.7	stress.biotic.PR-proteins	at4g11180	Transcript	disease resistance-responsive family protein / dirigent family protein | chr4:6820033-6820747 FORWARD	0.06599
20.1.7	stress.biotic.PR-proteins	at4g11190	Transcript	disease resistance-responsive family protein / dirigent family protein | chr4:6826677-6827383 FORWARD	0.10659
20.1.7	stress.biotic.PR-proteins	at4g11210	Transcript	disease resistance-responsive family protein / dirigent family protein | chr4:6832691-6833245 FORWARD	0.01083
20.1.7	stress.biotic.PR-proteins	at4g12010	Transcript	disease resistance protein (TIR-NBS-LRR class), putative | chr4:7197211-7201393 REVERSE	-0.03069
20.1.7	stress.biotic.PR-proteins	at4g13580	Transcript	disease resistance-responsive family protein | chr4:7900374-7901328 FORWARD	-0.34849
20.1.7	stress.biotic.PR-proteins	at4g13810	Transcript	Symbols: AtRLP47 | AtRLP47 (Receptor Like Protein 47); protein binding | chr4:8005062-8007287 REVERSE	0.01602
20.1.7	stress.biotic.PR-proteins	at4g13820	Transcript	disease resistance family protein / LRR family protein | chr4:8007989-8010745 REVERSE	0.14493
20.1.7	stress.biotic.PR-proteins	at4g13920	Transcript	Symbols: AtRLP50 | AtRLP50 (Receptor Like Protein 50); kinase/ protein binding | chr4:8043803-8046559 FORWARD	0.14346
20.1.7	stress.biotic.PR-proteins	at4g14370	Transcript	phosphoinositide binding | chr4:8279641-8283263 REVERSE	-0.05871
20.1.7	stress.biotic.PR-proteins	at4g16095	Transcript	disease resistance protein-related | chr4:9104547-9105237 FORWARD	-0.0268
20.1.7	stress.biotic.PR-proteins	at4g16880	Transcript	disease resistance protein-related | chr4:9496187-9498926 REVERSE	0.06307
20.1.7	stress.biotic.PR-proteins	at4g16920	Transcript	disease resistance protein (TIR-NBS-LRR class), putative | chr4:9519173-9525691 REVERSE	-0.29515
20.1.7	stress.biotic.PR-proteins	at4g16930	Transcript	disease resistance protein (TIR-NBS-LRR class), putative | chr4:9529564-9530115 REVERSE	0.07297
20.1.7	stress.biotic.PR-proteins	at4g16940	Transcript	ATP binding / nucleoside-triphosphatase/ nucleotide binding / protein binding / transmembrane receptor | chr4:9533149-9537604 REVERSE	-0.11852
20.1.7	stress.biotic.PR-proteins	at4g16960	Transcript	disease resistance protein (TIR-NBS-LRR class), putative | chr4:9546343-9551007 REVERSE	-0.02593
20.1.7	stress.biotic.PR-proteins	at4g16990	Transcript	Symbols: RLM3 | RLM3 (RESISTANCE TO LEPTOSPHAERIA MACULANS 3); ATP binding / transmembrane receptor | chr4:9560135-9565454 FORWARD	-0.03831
20.1.7	stress.biotic.PR-proteins	at4g19060	Transcript	disease resistance protein-related | chr4:10444916-10446300 REVERSE	0.00598
20.1.7	stress.biotic.PR-proteins	at4g19470	Transcript	disease resistance protein-related | chr4:10612993-10614339 REVERSE	0.1121
20.1.7	stress.biotic.PR-proteins	at4g19500	Transcript	ATP binding / nucleoside-triphosphatase/ nucleotide binding / protein binding / transmembrane receptor | chr4:10625659-10630395 FORWARD	-0.0184
20.1.7	stress.biotic.PR-proteins	at4g19510	Transcript	disease resistance protein (TIR-NBS-LRR class), putative | chr4:10633685-10639001 FORWARD	-0.32172
20.1.7	stress.biotic.PR-proteins	at4g19520	Transcript	disease resistance protein (TIR-NBS-LRR class), putative | chr4:10642658-10647079 REVERSE	-0.01873
20.1.7	stress.biotic.PR-proteins	at4g19530	Transcript	disease resistance protein (TIR-NBS-LRR class), putative | chr4:10651744-10657282 FORWARD	-0.14522
20.1.7	stress.biotic.PR-proteins	at4g19920	Transcript	disease resistance protein (TIR class), putative | chr4:10797217-10798388 REVERSE	-0.04035
20.1.7	stress.biotic.PR-proteins	at4g19925	Transcript	disease resistance protein (TIR class), putative | chr4:10799875-10800726 REVERSE	0.0175
20.1.7	stress.biotic.PR-proteins	at4g23440	Transcript	nucleoside-triphosphatase/ nucleotide binding / transmembrane receptor | chr4:12237765-12240826 FORWARD	-0.01615
20.1.7	stress.biotic.PR-proteins	at4g23510	Transcript	disease resistance protein (TIR class), putative | chr4:12267516-12270543 REVERSE	-0.33664
20.1.7	stress.biotic.PR-proteins	at4g23690	Transcript	disease resistance-responsive family protein / dirigent family protein | chr4:12338871-12339747 REVERSE	0.59435
20.1.7	stress.biotic.PR-proteins	at4g27190	Transcript	disease resistance protein (NBS-LRR class), putative | chr4:13620977-13623934 REVERSE	0.00148
20.1.7	stress.biotic.PR-proteins	at4g27220	Transcript	disease resistance protein (NBS-LRR class), putative | chr4:13633953-13636712 REVERSE	0.10671
20.1.7	stress.biotic.PR-proteins	at4g29280	Transcript	Symbols: LCR22 | LCR22 (Low-molecular-weight cysteine-rich 22) | chr4:14427901-14428265 REVERSE	-0.08703
20.1.7	stress.biotic.PR-proteins	at4g36140	Transcript	disease resistance protein (TIR-NBS-LRR class), putative | chr4:17098956-17104479 REVERSE	0.10589
20.1.7	stress.biotic.PR-proteins	at4g36150	Transcript	disease resistance protein (TIR-NBS-LRR class), putative | chr4:17104719-17108711 FORWARD	-0.18897
20.1.7	stress.biotic.PR-proteins	at4g38700	Transcript	disease resistance-responsive family protein | chr4:18076459-18077177 REVERSE	0.01187
20.1.7	stress.biotic.PR-proteins	at5g05400	Transcript	disease resistance protein (CC-NBS-LRR class), putative | chr5:1597745-1600369 REVERSE	-0.30633
20.1.7	stress.biotic.PR-proteins	at5g11250	Transcript	disease resistance protein (TIR-NBS-LRR class), putative | chr5:3587978-3591960 REVERSE	0.15316
20.1.7	stress.biotic.PR-proteins	at5g17680	Transcript	disease resistance protein (TIR-NBS-LRR class), putative | chr5:5822999-5827153 FORWARD	0.05622
20.1.7	stress.biotic.PR-proteins	at5g17970	Transcript	disease resistance protein (TIR-NBS-LRR class), putative | chr5:5948999-5951619 REVERSE	-0.05726
20.1.7	stress.biotic.PR-proteins	at5g18350	Transcript	ATP binding / nucleoside-triphosphatase/ nucleotide binding / protein binding / transmembrane receptor | chr5:6074069-6078569 REVERSE	-0.06157
20.1.7	stress.biotic.PR-proteins	at5g18360	Transcript	disease resistance protein (TIR-NBS-LRR class), putative | chr5:6080049-6083027 REVERSE	-0.03815
20.1.7	stress.biotic.PR-proteins	at5g18370	Transcript	disease resistance protein (TIR-NBS-LRR class), putative | chr5:6085036-6088926 REVERSE	0.00068
20.1.7	stress.biotic.PR-proteins	at5g22690	Transcript	disease resistance protein (TIR-NBS-LRR class), putative | chr5:7541271-7545182 FORWARD	-0.13139
20.1.7	stress.biotic.PR-proteins	at5g23400	Transcript	disease resistance family protein / LRR family protein | chr5:7880335-7882634 FORWARD	-0.07007
20.1.7	stress.biotic.PR-proteins	at5g24090	Transcript	acidic endochitinase (CHIB1) | chr5:8143699-8145252 REVERSE	-0.01575
20.1.7	stress.biotic.PR-proteins	at5g24200	Transcript	triacylglycerol lipase | chr5:8203003-8205793 FORWARD	1.12578
20.1.7	stress.biotic.PR-proteins	at5g25910	Transcript	Symbols: AtRLP52 | AtRLP52 (Receptor Like Protein 52); kinase/ protein binding | chr5:9038860-9041377 FORWARD	-0.03679
20.1.7	stress.biotic.PR-proteins	at5g27060	Transcript	Symbols: AtRLP53 | AtRLP53 (Receptor Like Protein 53); kinase/ protein binding | chr5:9522534-9525407 REVERSE	-0.0566
20.1.7	stress.biotic.PR-proteins	at5g35450	Transcript	disease resistance protein (CC-NBS-LRR class), putative | chr5:13667686-13671184 FORWARD	-0.01737
20.1.7	stress.biotic.PR-proteins	at5g36930	Transcript	disease resistance protein (TIR-NBS-LRR class), putative | chr5:14567622-14572630 REVERSE	0.03817
20.1.7	stress.biotic.PR-proteins	at5g38340	Transcript	disease resistance protein (TIR-NBS-LRR class), putative | chr5:15320507-15324061 FORWARD	0.2468
20.1.7	stress.biotic.PR-proteins	at5g38350	Transcript	disease resistance protein (NBS-LRR class), putative | chr5:15328659-15331528 FORWARD	-0.01772
20.1.7	stress.biotic.PR-proteins	at5g38850	Transcript	disease resistance protein (TIR-NBS-LRR class), putative | chr5:15555156-15558732 FORWARD	-0.07602
20.1.7	stress.biotic.PR-proteins	at5g40100	Transcript	disease resistance protein (TIR-NBS-LRR class), putative | chr5:16043929-16047355 FORWARD	-0.4587
20.1.7	stress.biotic.PR-proteins	at5g40170	Transcript	Symbols: AtRLP54 | AtRLP54 (Receptor Like Protein 54); kinase/ protein binding | chr5:16065091-16067574 REVERSE	0.02303
20.1.7	stress.biotic.PR-proteins	at5g40910	Transcript	disease resistance protein (TIR-NBS-LRR class), putative | chr5:16395507-16399129 FORWARD	0.02074
20.1.7	stress.biotic.PR-proteins	at5g41540	Transcript	disease resistance protein (TIR-NBS-LRR class), putative | chr5:16612659-16616063 REVERSE	0.00394
20.1.7	stress.biotic.PR-proteins	at5g41550	Transcript	disease resistance protein (TIR-NBS-LRR class), putative | chr5:16617232-16620785 REVERSE	-0.00038
20.1.7	stress.biotic.PR-proteins	at5g41740	Transcript	disease resistance protein (TIR-NBS-LRR class), putative | chr5:16688626-16693119 FORWARD	0.18146
20.1.7	stress.biotic.PR-proteins	at5g42500	Transcript	disease resistance-responsive family protein | chr5:16994240-16994930 REVERSE	-0.08729
20.1.7	stress.biotic.PR-proteins	at5g42510	Transcript	disease resistance-responsive family protein | chr5:16998268-16998816 REVERSE	-0.1531
20.1.7	stress.biotic.PR-proteins	at5g43730	Transcript	disease resistance protein (CC-NBS-LRR class), putative | chr5:17560179-17562929 FORWARD	-0.00409
20.1.7	stress.biotic.PR-proteins	at5g44510	Transcript	Symbols: TAO1 | TAO1 (TARGET OF AVRB OPERATION1); ATP binding / protein binding / transmembrane receptor | chr5:17929673-17934188 REVERSE	-0.15425
20.1.7	stress.biotic.PR-proteins	at5g44870	Transcript	disease resistance protein (TIR-NBS-LRR class), putative | chr5:18114666-18118608 FORWARD	0.09294
20.1.7	stress.biotic.PR-proteins	at5g45060	Transcript	disease resistance protein (TIR-NBS-LRR class), putative | chr5:18182038-18186495 FORWARD	0.07249
20.1.7	stress.biotic.PR-proteins	at5g45200	Transcript	disease resistance protein (TIR-NBS-LRR class), putative | chr5:18283967-18290332 REVERSE	0.10562
20.1.7	stress.biotic.PR-proteins	at5g45210	Transcript	disease resistance protein (TIR-NBS-LRR class), putative | chr5:18295521-18298434 FORWARD	0.04048
20.1.7	stress.biotic.PR-proteins	at5g45230	Transcript	disease resistance protein (TIR-NBS-LRR class), putative | chr5:18302147-18308303 REVERSE	0.10924
20.1.7	stress.biotic.PR-proteins	at5g45240	Transcript	transmembrane receptor | chr5:18313706-18319089 FORWARD	-0.21017
20.1.7	stress.biotic.PR-proteins	at5g45490	Transcript	disease resistance protein-related | chr5:18431003-18432397 FORWARD	-0.01619
20.1.7	stress.biotic.PR-proteins	at5g46260	Transcript	disease resistance protein (TIR-NBS-LRR class), putative | chr5:18759102-18763358 REVERSE	0.1284
20.1.7	stress.biotic.PR-proteins	at5g46450	Transcript	disease resistance protein (TIR-NBS-LRR class), putative | chr5:18835618-18839546 FORWARD	-0.00534
20.1.7	stress.biotic.PR-proteins	at5g46470	Transcript	disease resistance protein (TIR-NBS-LRR class), putative | chr5:18842701-18849741 FORWARD	-0.16762
20.1.7	stress.biotic.PR-proteins	at5g46490	Transcript	disease resistance protein (TIR-NBS class), putative | chr5:18850776-18853843 FORWARD	-0.09185
20.1.7	stress.biotic.PR-proteins	at5g46500	Transcript	FUNCTIONS IN: molecular_function unknown; INVOLVED IN: biological_process unknown; EXPRESSED IN: 7 plant structures; EXPRESSED DURING: LP.06 six leaves visible, 4 anthesis, LP.04 four leaves visible, LP.10 ten leaves visible, LP.08 eight leaves visible; BEST Arabidopsis thaliana protein match is: disease resistance protein (TIR-NBS-LRR class), putative (TAIR:AT5G46260.1); Has 61 Blast hits to 44 …	0.09139
20.1.7	stress.biotic.PR-proteins	at5g47250	Transcript	disease resistance protein (CC-NBS-LRR class), putative | chr5:19185794-19188745 REVERSE	0.00896
20.1.7	stress.biotic.PR-proteins	at5g47280	Transcript	Symbols: ADR1-L3 | ADR1-L3 (ADR1-like 3); ATP binding / nucleoside-triphosphatase/ nucleotide binding / protein binding | chr5:19193157-19195559 FORWARD	0.16482
20.1.7	stress.biotic.PR-proteins	at5g48620	Transcript	disease resistance protein (CC-NBS-LRR class), putative | chr5:19716476-19721452 FORWARD	0.06987
20.1.7	stress.biotic.PR-proteins	at5g48770	Transcript	disease resistance protein (TIR-NBS-LRR class), putative | chr5:19773277-19777242 REVERSE	0.04316
20.1.7	stress.biotic.PR-proteins	at5g48780	Transcript	disease resistance protein (TIR-NBS class), putative | chr5:19777468-19779604 FORWARD	-0.01602
20.1.7	stress.biotic.PR-proteins	at5g49040	Transcript	disease resistance-responsive protein-related / dirigent protein-related | chr5:19882676-19883251 REVERSE	0.0557
20.1.7	stress.biotic.PR-proteins	at5g49140	Transcript	disease resistance protein (TIR-NBS-LRR class), putative | chr5:19919085-19923415 REVERSE	0.04596
20.1.7	stress.biotic.PR-proteins	at5g51630	Transcript	disease resistance protein (TIR-NBS-LRR class), putative | chr5:20970030-20974916 FORWARD	-0.01852
20.1.7	stress.biotic.PR-proteins	at5g58120	Transcript	disease resistance protein (TIR-NBS-LRR class), putative | chr5:23517492-23521067 FORWARD	0.11268
20.1.7	stress.biotic.PR-proteins	at5g63020	Transcript	disease resistance protein (CC-NBS-LRR class), putative | chr5:25283063-25286002 REVERSE	0.10377
20.1.7	stress.biotic.PR-proteins	at5g66890	Transcript	disease resistance protein (CC-NBS-LRR class), putative | chr5:26712944-26714383 REVERSE	-0.04635
20.1.7	stress.biotic.PR-proteins	at5g66900	Transcript	disease resistance protein (CC-NBS-LRR class), putative | chr5:26714764-26717788 REVERSE	0.00533
20.1.7	stress.biotic.PR-proteins	at5g66910	Transcript	disease resistance protein (CC-NBS-LRR class), putative | chr5:26718232-26721256 REVERSE	0.17131
20.1.7.6	stress.biotic.PR-proteins.proteinase inhibitors	at1g73330	Transcript	Symbols: ATDR4 | ATDR4; peptidase inhibitor | chr1:27568718-27569717 REVERSE	-0.70309
20.1.7.6	stress.biotic.PR-proteins.proteinase inhibitors	at2g25240	Transcript	serine-type endopeptidase inhibitor | chr2:10751768-10753134 REVERSE	0.24642
20.1.7.6	stress.biotic.PR-proteins.proteinase inhibitors	at3g04320	Transcript	endopeptidase inhibitor | chr3:1143791-1144661 FORWARD	0.15259
20.1.7.6	stress.biotic.PR-proteins.proteinase inhibitors	at5g43570	Transcript	serine-type endopeptidase inhibitor | chr5:17506401-17507600 FORWARD	3.26941
20.1.7.6.1	stress.biotic.PR-proteins.proteinase inhibitors.trypsin inhibitor	at1g17860	Transcript	trypsin and protease inhibitor family protein / Kunitz family protein | chr1:6149301-6150038 FORWARD	0.32914
20.1.7.6.1	stress.biotic.PR-proteins.proteinase inhibitors.trypsin inhibitor	at1g19110	Transcript	inter-alpha-trypsin inhibitor heavy chain-related | chr1:6602126-6605908 FORWARD	-0.10744
20.1.7.6.1	stress.biotic.PR-proteins.proteinase inhibitors.trypsin inhibitor	at1g47540	Transcript	trypsin inhibitor, putative | chr1:17455533-17456156 REVERSE	-0.40891
20.1.7.6.1	stress.biotic.PR-proteins.proteinase inhibitors.trypsin inhibitor	at1g72290	Transcript	trypsin and protease inhibitor family protein / Kunitz family protein | chr1:27215789-27216791 FORWARD	0.02865
20.1.7.6.1	stress.biotic.PR-proteins.proteinase inhibitors.trypsin inhibitor	at1g72500	Transcript	inter-alpha-trypsin inhibitor heavy chain-related | chr1:27295336-27298556 REVERSE	-0.06236
20.1.7.6.1	stress.biotic.PR-proteins.proteinase inhibitors.trypsin inhibitor	at1g73260	Transcript	trypsin and protease inhibitor family protein / Kunitz family protein | chr1:27547274-27548190 REVERSE	3.4683
20.1.7.6.1	stress.biotic.PR-proteins.proteinase inhibitors.trypsin inhibitor	at1g73325	Transcript	trypsin and protease inhibitor family protein / Kunitz family protein | chr1:27567518-27568186 REVERSE	-0.01711
20.1.7.6.1	stress.biotic.PR-proteins.proteinase inhibitors.trypsin inhibitor	at2g43530	Transcript	trypsin inhibitor, putative | chr2:18070056-18070718 FORWARD	-0.3378
20.1.7.6.1	stress.biotic.PR-proteins.proteinase inhibitors.trypsin inhibitor	at2g43535	Transcript	trypsin inhibitor, putative | chr2:18070973-18071676 FORWARD	-0.04781
20.1.7.6.1	stress.biotic.PR-proteins.proteinase inhibitors.trypsin inhibitor	at2g43550	Transcript	trypsin inhibitor, putative | chr2:18073234-18073905 FORWARD	-0.43051
20.1.7.6.1	stress.biotic.PR-proteins.proteinase inhibitors.trypsin inhibitor	at3g04330	Transcript	trypsin and protease inhibitor family protein / Kunitz family protein | chr3:1145757-1146365 FORWARD	-0.06668
20.1.7.12	stress.biotic.PR-proteins.plant defensins	at1g55010	Transcript	Symbols: PDF1.5 | PDF1.5 (plant defensin 1.5) | chr1:20517078-20517403 FORWARD	0.80575
20.1.7.12	stress.biotic.PR-proteins.plant defensins	at2g20465	Transcript	Encodes a defensin-like (DEFL) family protein. | chr2:8825053-8825544 REVERSE	0.05074
20.1.7.12	stress.biotic.PR-proteins.plant defensins	at2g24693	Transcript	Expressed protein | chr2:10506058-10506825 FORWARD	0.01781
20.1.7.12	stress.biotic.PR-proteins.plant defensins	at2g25305	Transcript	Encodes a defensin-like (DEFL) family protein. | chr2:10774621-10774976 REVERSE	-0.0053
20.1.7.12	stress.biotic.PR-proteins.plant defensins	at2g26010	Transcript	Symbols: PDF1.3 | PDF1.3 (plant defensin 1.3) | chr2:11087348-11087944 FORWARD	0.59497
20.1.7.12	stress.biotic.PR-proteins.plant defensins	at2g26020	Transcript	Symbols: PDF1.2b | PDF1.2b (plant defensin 1.2b) | chr2:11089250-11089597 FORWARD	0.06906
20.1.7.12	stress.biotic.PR-proteins.plant defensins	at2g42885	Transcript	Encodes a defensin-like (DEFL) family protein. | chr2:17845967-17846603 REVERSE	0.05301
20.1.7.12	stress.biotic.PR-proteins.plant defensins	at2g43510	Transcript	Symbols: ATTI1 | ATTI1; serine-type endopeptidase inhibitor | chr2:18067172-18067802 FORWARD	2.62104
20.1.7.12	stress.biotic.PR-proteins.plant defensins	at2g43520	Transcript	Symbols: ATTI2 | ATTI2; serine-type endopeptidase inhibitor | chr2:18068425-18069168 FORWARD	0.78454
20.1.7.12	stress.biotic.PR-proteins.plant defensins	at3g04540	Transcript	Encodes a defensin-like (DEFL) family protein. | chr3:1223345-1223714 FORWARD	0.11211
20.1.7.12	stress.biotic.PR-proteins.plant defensins	at3g05730	Transcript	Encodes a defensin-like (DEFL) family protein. | chr3:1695976-1696708 FORWARD	-1.0772
20.1.7.12	stress.biotic.PR-proteins.plant defensins	at3g16895	Transcript	Encodes a defensin-like (DEFL) family protein. | chr3:5770868-5771544 REVERSE	0.34776
20.1.7.12	stress.biotic.PR-proteins.plant defensins	at3g24510	Transcript	Encodes a defensin-like (DEFL) family protein. | chr3:8931977-8932708 FORWARD	0.04503
20.1.7.12	stress.biotic.PR-proteins.plant defensins	at3g59930	Transcript	Encodes a defensin-like (DEFL) family protein. | chr3:22139551-22140320 REVERSE	1.45
20.1.7.12	stress.biotic.PR-proteins.plant defensins	at3g63360	Transcript	defensin-related | chr3:23401257-23401591 REVERSE	0.19169
20.1.7.12	stress.biotic.PR-proteins.plant defensins	at4g13235	Transcript	Symbols: EDA21 | EDA21 (embryo sac development arrest 21) | chr4:7677866-7678247 REVERSE	0.05
20.1.7.12	stress.biotic.PR-proteins.plant defensins	at4g22230	Transcript	Encodes a defensin-like (DEFL) family protein. | chr4:11762292-11762688 FORWARD	-0.41734
20.1.7.12	stress.biotic.PR-proteins.plant defensins	at4g22235	Transcript	Encodes a defensin-like (DEFL) family protein. | chr4:11763625-11764328 FORWARD	-0.25006
20.1.7.12	stress.biotic.PR-proteins.plant defensins	at5g04045	Transcript	Expressed protein | chr5:1093679-1094230 FORWARD	0.29934
20.1.7.12	stress.biotic.PR-proteins.plant defensins	at5g33355	Transcript	Encodes a defensin-like (DEFL) family protein. | chr5:12599253-12599671 FORWARD	0.83154
20.1.7.12	stress.biotic.PR-proteins.plant defensins	at5g42235	Transcript	Expressed protein | chr5:16886916-16887570 FORWARD	0.02191
20.1.7.12	stress.biotic.PR-proteins.plant defensins	at5g44420	Transcript	Symbols: PDF1.2, PDF1.2A, LCR77 | PDF1.2 | chr5:17907069-17907598 REVERSE	-0.2212
20.1.7.12	stress.biotic.PR-proteins.plant defensins	at5g44430	Transcript	Symbols: PDF1.2c | PDF1.2c (plant defensin 1.2c) | chr5:17908945-17909507 REVERSE	0.54884
20.1.7.12	stress.biotic.PR-proteins.plant defensins	at5g54220	Transcript	Encodes a defensin-like (DEFL) family protein. | chr5:22011349-22011796 FORWARD	0.00659
20.1.7.12	stress.biotic.PR-proteins.plant defensins	at5g55132	Transcript	Encodes a defensin-like (DEFL) family protein. | chr5:22378906-22379548 FORWARD	-0.16973
20.1.7.12	stress.biotic.PR-proteins.plant defensins	at5g55565	Transcript	Encodes a defensin-like (DEFL) family protein. | chr5:22510017-22513588 REVERSE	-0.19393
20.1.7.12	stress.biotic.PR-proteins.plant defensins	at5g59105	Transcript	Encodes a defensin-like (DEFL) family protein. | chr5:23862459-23863053 REVERSE	-0.20397
20.2	stress.abiotic	at1g16560	Transcript	Per1-like family protein | chr1:5668413-5670708 FORWARD	0.05803
20.2	stress.abiotic	at1g49670	Transcript	Symbols: NQR | NQR; binding / catalytic/ oxidoreductase/ zinc ion binding | chr1:18381258-18386108 REVERSE	-0.11689
20.2	stress.abiotic	at2g24550	Transcript	unknown protein | chr2:10427856-10429222 REVERSE	0.54377
20.2	stress.abiotic	at2g26660	Transcript	Symbols: ATSPX2, SPX2 | SPX2 (SPX DOMAIN GENE 2) | chr2:11338932-11340950 FORWARD	0.00708
20.2	stress.abiotic	at2g28790	Transcript	osmotin-like protein, putative | chr2:12354430-12355431 REVERSE	0.13063
20.2	stress.abiotic	at2g37570	Transcript	Symbols: SLT1 | SLT1 (sodium- and lithium-tolerant 1) | chr2:15761300-15763373 REVERSE	-0.02798
20.2	stress.abiotic	at2g45130	Transcript	Symbols: ATSPX3, SPX3 | SPX3 (SPX DOMAIN GENE 3) | chr2:18606410-18607853 FORWARD	-0.06992
20.2	stress.abiotic	at2g47770	Transcript	benzodiazepine receptor-related | chr2:19568464-19569507 FORWARD	0.89502
20.2	stress.abiotic	at3g01420	Transcript	Symbols: ALPHA-DOX1, DOX1, DIOX1 | DOX1; lipoxygenase | chr3:159466-162837 REVERSE	1.29511
20.2	stress.abiotic	at3g15620	Transcript	Symbols: UVR3 | UVR3 (UV REPAIR DEFECTIVE 3); DNA (6-4) photolyase | chr3:5293306-5296592 REVERSE	0.00553
20.2	stress.abiotic	at3g47860	Transcript	apolipoprotein D-related | chr3:17656670-17658316 REVERSE	-0.5351
20.2	stress.abiotic	at3g58450	Transcript	universal stress protein (USP) family protein | chr3:21622002-21623166 FORWARD	-0.57214
20.2	stress.abiotic	at4g05440	Transcript	Symbols: EDA35 | EDA35 (embryo sac development arrest 35) | chr4:2757214-2758275 FORWARD	-0.01109
20.2	stress.abiotic	at4g11650	Transcript	Symbols: ATOSM34 | ATOSM34 (osmotin 34) | chr4:7024856-7026146 REVERSE	3.12574
20.2	stress.abiotic	at4g21830	Transcript	Symbols: ATMSRB7 | methionine sulfoxide reductase domain-containing protein / SeIR domain-containing protein | chr4:11584346-11585419 REVERSE	-0.47521
20.2	stress.abiotic	at4g21850	Transcript	Symbols: ATMSRB9 | methionine sulfoxide reductase domain-containing protein / SeIR domain-containing protein | chr4:11591116-11592238 REVERSE	0.4403
20.2	stress.abiotic	at4g39640	Transcript	Symbols: GGT1 | GGT1 (GAMMA-GLUTAMYL TRANSPEPTIDASE 1); gamma-glutamyltransferase/ glutathione gamma-glutamylcysteinyltransferase | chr4:18399955-18402963 FORWARD	0.45158
20.2	stress.abiotic	at5g07220	Transcript	Symbols: ATBAG3 | ATBAG3 (ARABIDOPSIS THALIANA BCL-2-ASSOCIATED ATHANOGENE 3); protein binding | chr5:2265256-2266967 REVERSE	0.47093
20.2	stress.abiotic	at5g15330	Transcript	Symbols: ATSPX4, SPX4 | SPX4 (SPX DOMAIN GENE 4) | chr5:4980488-4982231 FORWARD	0.10427
20.2	stress.abiotic	at5g20150	Transcript	Symbols: ATSPX1, SPX1 | SPX1 (SPX DOMAIN GENE 1) | chr5:6802372-6803625 FORWARD	0.11266
20.2	stress.abiotic	at5g52060	Transcript	Symbols: ATBAG1 | ATBAG1 (ARABIDOPSIS THALIANA BCL-2-ASSOCIATED ATHANOGENE 1); protein binding | chr5:21152214-21154244 REVERSE	0.18604
20.2	stress.abiotic	at5g60340	Transcript	maoC-like dehydratase domain-containing protein | chr5:24273879-24275891 REVERSE	0.07014
20.2	stress.abiotic	at5g64940	Transcript	Symbols: ATATH13, ATH13, ATOSA1, OSA1 | ATATH13; transporter | chr5:25948973-25953822 FORWARD	-0.25301
20.2.1	stress.abiotic.heat	at1g02650	Transcript	DNAJ heat shock N-terminal domain-containing protein | chr1:568704-570418 FORWARD	-0.02511
20.2.1	stress.abiotic.heat	at1g06460	Transcript	Symbols: ACD32.1, ACD31.2 | ACD32.1 (ALPHA-CRYSTALLIN DOMAIN 32.1) | chr1:1967087-1969561 REVERSE	-0.56487
20.2.1	stress.abiotic.heat	at1g07400	Transcript	17.8 kDa class I heat shock protein (HSP17.8-CI) | chr1:2274943-2275758 FORWARD	0.26163
20.2.1	stress.abiotic.heat	at1g09080	Transcript	Symbols: BIP3 | BIP3; ATP binding | chr1:2929217-2931841 REVERSE	0.01176
20.2.1	stress.abiotic.heat	at1g09260	Transcript	DNAJ heat shock N-terminal domain-containing protein | chr1:2993404-2993820 FORWARD	0.03417
20.2.1	stress.abiotic.heat	at1g10350	Transcript	DNAJ heat shock protein, putative | chr1:3393407-3395055 REVERSE	-0.0092
20.2.1	stress.abiotic.heat	at1g11040	Transcript	DNAJ chaperone C-terminal domain-containing protein | chr1:3679225-3680924 REVERSE	0.0637
20.2.1	stress.abiotic.heat	at1g11660	Transcript	heat shock protein, putative | chr1:3921056-3924555 FORWARD	0.09442
20.2.1	stress.abiotic.heat	at1g16030	Transcript	Symbols: Hsp70b | Hsp70b (heat shock protein 70B); ATP binding | chr1:5502206-5504535 REVERSE	-0.04515
20.2.1	stress.abiotic.heat	at1g16680	Transcript	DNAJ heat shock N-terminal domain-containing protein / S-locus protein, putative | chr1:5702813-5705838 FORWARD	-0.0206
20.2.1	stress.abiotic.heat	at1g18700	Transcript	DNAJ heat shock N-terminal domain-containing protein | chr1:6437531-6444076 FORWARD	-0.09653
20.2.1	stress.abiotic.heat	at1g21080	Transcript	DNAJ heat shock N-terminal domain-containing protein | chr1:7378589-7382462 REVERSE	0.16102
20.2.1	stress.abiotic.heat	at1g24120	Transcript	Symbols: ARL1 | ARL1 (ARG1-LIKE 1); heat shock protein binding / unfolded protein binding | chr1:8529143-8532212 REVERSE	0.00479
20.2.1	stress.abiotic.heat	at1g28210	Transcript	Symbols: ATJ1 | ATJ1; heat shock protein binding / nucleic acid binding / unfolded protein binding / zinc ion binding | chr1:9854546-9860158 FORWARD	0.01204
20.2.1	stress.abiotic.heat	at1g52560	Transcript	26.5 kDa class I small heat shock protein-like (HSP26.5-P) | chr1:19574760-19575866 REVERSE	0.07547
20.2.1	stress.abiotic.heat	at1g53540	Transcript	17.6 kDa class I small heat shock protein (HSP17.6C-CI) (AA 1-156) | chr1:19980462-19981109 FORWARD	0.22358
20.2.1	stress.abiotic.heat	at1g54050	Transcript	17.4 kDa class III heat shock protein (HSP17.4-CIII) | chr1:20179422-20180281 REVERSE	-0.05003
20.2.1	stress.abiotic.heat	at1g54400	Transcript	FUNCTIONS IN: molecular_function unknown; INVOLVED IN: response to heat; LOCATED IN: cellular_component unknown; CONTAINS InterPro DOMAIN/s: HSP20-like chaperone (InterPro:IPR008978); BEST Arabidopsis thaliana protein match is: heat shock family protein (TAIR:AT2G27140.1); Has 35 Blast hits to 35 proteins in 11 species: Archae - 0; Bacteria - 0; Metazoa - 0; Fungi - 0; Plants - 35; Viruses - 0; O…	0.04439
20.2.1	stress.abiotic.heat	at1g54850	Transcript	FUNCTIONS IN: molecular_function unknown; INVOLVED IN: biological_process unknown; LOCATED IN: nucleolus; EXPRESSED IN: 22 plant structures; EXPRESSED DURING: 13 growth stages; CONTAINS InterPro DOMAIN/s: Heat shock protein Hsp20 (InterPro:IPR002068), HSP20-like chaperone (InterPro:IPR008978); BEST Arabidopsis thaliana protein match is: unknown protein (TAIR:AT1G54840.1); Has 35 Blast hits to 35 …	-0.09773
20.2.1	stress.abiotic.heat	at1g56300	Transcript	DNAJ heat shock N-terminal domain-containing protein | chr1:21078820-21080423 REVERSE	0.23777
20.2.1	stress.abiotic.heat	at1g56410	Transcript	Symbols: ERD2, HSP70T-1 | ERD2 (EARLY-RESPONSIVE TO DEHYDRATION 2); ATP binding | chr1:21117147-21119241 FORWARD	0.15862
20.2.1	stress.abiotic.heat	at1g59725	Transcript	DNAJ heat shock protein, putative | chr1:21950738-21952210 FORWARD	-0.2786
20.2.1	stress.abiotic.heat	at1g59860	Transcript	17.6 kDa class I heat shock protein (HSP17.6A-CI) | chr1:22031413-22032132 FORWARD	-0.17041
20.2.1	stress.abiotic.heat	at1g59980	Transcript	Symbols: ATDJC39, ARL2 | ARL2 (ARG1-LIKE 2); heat shock protein binding / unfolded protein binding | chr1:22080789-22083651 FORWARD	-0.13155
20.2.1	stress.abiotic.heat	at1g61770	Transcript	DNAJ heat shock N-terminal domain-containing protein | chr1:22810165-22812607 FORWARD	0.06352
20.2.1	stress.abiotic.heat	at1g62970	Transcript	DNAJ heat shock N-terminal domain-containing protein | chr1:23323317-23326053 FORWARD	-0.01626
20.2.1	stress.abiotic.heat	at1g65280	Transcript	heat shock protein binding | chr1:24245296-24248762 FORWARD	0.0057
20.2.1	stress.abiotic.heat	at1g71000	Transcript	heat shock protein binding | chr1:26769336-26770111 REVERSE	0.00597
20.2.1	stress.abiotic.heat	at1g72070	Transcript	DNAJ heat shock N-terminal domain-containing protein | chr1:27118621-27119708 REVERSE	-0.12752
20.2.1	stress.abiotic.heat	at1g74250	Transcript	DNAJ heat shock N-terminal domain-containing protein | chr1:27920328-27922414 FORWARD	-0.01779
20.2.1	stress.abiotic.heat	at1g74310	Transcript	Symbols: ATHSP101, HSP101, HOT1 | ATHSP101 (ARABIDOPSIS THALIANA HEAT SHOCK PROTEIN 101); ATP binding / ATPase/ nucleoside-triphosphatase/ nucleotide binding / protein binding | chr1:27936508-27940190 REVERSE	0.08475
20.2.1	stress.abiotic.heat	at1g75310	Transcript	Symbols: AUL1 | AUL1; heat shock protein binding | chr1:28261004-28266124 FORWARD	-0.51186
20.2.1	stress.abiotic.heat	at1g76700	Transcript	DNAJ heat shock N-terminal domain-containing protein | chr1:28780408-28783248 REVERSE	0.03268
20.2.1	stress.abiotic.heat	at1g76770	Transcript	heat shock protein-related | chr1:28813569-28814378 FORWARD	0.07276
20.2.1	stress.abiotic.heat	at1g77020	Transcript	DNAJ heat shock N-terminal domain-containing protein | chr1:28944843-28947031 REVERSE	-0.10978
20.2.1	stress.abiotic.heat	at1g79030	Transcript	DNAJ heat shock N-terminal domain-containing protein / S-locus protein, putative | chr1:29730914-29733570 REVERSE	-0.01635
20.2.1	stress.abiotic.heat	at1g79920	Transcript	ATP binding | chr1:30058632-30062744 REVERSE	0.08111
20.2.1	stress.abiotic.heat	at1g79930	Transcript	Symbols: HSP91 | HSP91; ATP binding | chr1:30063478-30067547 REVERSE	0.24276
20.2.1	stress.abiotic.heat	at1g79940	Transcript	Symbols: ATERDJ2A | ATERDJ2A; heat shock protein binding / unfolded protein binding | chr1:30069550-30073332 FORWARD	-0.03973
20.2.1	stress.abiotic.heat	at1g80030	Transcript	DNAJ heat shock protein, putative | chr1:30104966-30108966 REVERSE	-0.24949
20.2.1	stress.abiotic.heat	at1g80920	Transcript	Symbols: J8 | J8; heat shock protein binding / unfolded protein binding | chr1:30403644-30404690 REVERSE	0.6613
20.2.1	stress.abiotic.heat	at2g01710	Transcript	DNAJ heat shock N-terminal domain-containing protein | chr2:315726-316993 FORWARD	0.18087
20.2.1	stress.abiotic.heat	at2g03020	Transcript	heat shock protein-related | chr2:882645-884148 REVERSE	-0.01555
20.2.1	stress.abiotic.heat	at2g04030	Transcript	Symbols: CR88, EMB1956, HSP90.5 | CR88; ATP binding | chr2:1281841-1286104 FORWARD	-0.51389
20.2.1	stress.abiotic.heat	at2g05230	Transcript	DNAJ heat shock N-terminal domain-containing protein | chr2:1899507-1902802 REVERSE	0.08193
20.2.1	stress.abiotic.heat	at2g05250	Transcript	DNAJ heat shock N-terminal domain-containing protein | chr2:1913338-1916623 REVERSE	-0.07008
20.2.1	stress.abiotic.heat	at2g17880	Transcript	DNAJ heat shock protein, putative | chr2:7766962-7767931 REVERSE	0.25002
20.2.1	stress.abiotic.heat	at2g18465	Transcript	DNAJ heat shock N-terminal domain-containing protein | chr2:8002891-8004844 REVERSE	-0.08988
20.2.1	stress.abiotic.heat	at2g20550	Transcript	DNAJ chaperone C-terminal domain-containing protein | chr2:8845802-8847309 REVERSE	0.08256
20.2.1	stress.abiotic.heat	at2g20560	Transcript	DNAJ heat shock family protein | chr2:8848130-8850010 REVERSE	-0.07913
20.2.1	stress.abiotic.heat	at2g21510	Transcript	DNAJ heat shock N-terminal domain-containing protein | chr2:9210655-9213058 REVERSE	0.08539
20.2.1	stress.abiotic.heat	at2g22360	Transcript	DNAJ heat shock family protein | chr2:9497595-9500615 FORWARD	-0.20854
20.2.1	stress.abiotic.heat	at2g25140	Transcript	Symbols: HSP98.7, CLPB-M, CLPB4 | CLPB4 (CASEIN LYTIC PROTEINASE B4); ATP binding / ATPase/ nucleoside-triphosphatase/ nucleotide binding / protein binding | chr2:10697703-10702152 REVERSE	0.02292
20.2.1	stress.abiotic.heat	at2g25560	Transcript	DNAJ heat shock N-terminal domain-containing protein | chr2:10880671-10883868 FORWARD	0.03612
20.2.1	stress.abiotic.heat	at2g26150	Transcript	Symbols: ATHSFA2, HSFA2 | ATHSFA2; DNA binding / transcription factor | chr2:11135682-11137396 FORWARD	-0.09401
20.2.1	stress.abiotic.heat	at2g26890	Transcript	Symbols: GRV2, KAM2 | GRV2 (GRAVITROPISM DEFECTIVE 2); binding / heat shock protein binding | chr2:11462067-11473841 REVERSE	0.15873
20.2.1	stress.abiotic.heat	at2g27140	Transcript	heat shock family protein | chr2:11598379-11599322 REVERSE	-0.27553
20.2.1	stress.abiotic.heat	at2g29500	Transcript	17.6 kDa class I small heat shock protein (HSP17.6B-CI) | chr2:12633091-12633805 REVERSE	0.36908
20.2.1	stress.abiotic.heat	at2g29970	Transcript	heat shock protein-related | chr2:12776386-12779938 FORWARD	-0.08624
20.2.1	stress.abiotic.heat	at2g32120	Transcript	Symbols: HSP70T-2 | HSP70T-2 (HEAT-SHOCK PROTEIN 70T-2); ATP binding | chr2:13651510-13653920 REVERSE	0.03235
20.2.1	stress.abiotic.heat	at2g33735	Transcript	DNAJ heat shock N-terminal domain-containing protein | chr2:14268269-14269441 REVERSE	-0.00922
20.2.1	stress.abiotic.heat	at2g35540	Transcript	DNAJ heat shock N-terminal domain-containing protein | chr2:14927158-14928930 FORWARD	0.05026
20.2.1	stress.abiotic.heat	at2g35720	Transcript	DNAJ heat shock N-terminal domain-containing protein | chr2:15016670-15020011 FORWARD	0.05921
20.2.1	stress.abiotic.heat	at2g35795	Transcript	DNAJ heat shock N-terminal domain-containing protein | chr2:15042175-15043575 FORWARD	-0.05657
20.2.1	stress.abiotic.heat	at2g40130	Transcript	heat shock protein-related | chr2:16765920-16769268 FORWARD	-0.01301
20.2.1	stress.abiotic.heat	at2g41000	Transcript	heat shock protein binding | chr2:17111445-17112557 FORWARD	0.06469
20.2.1	stress.abiotic.heat	at2g41520	Transcript	DNAJ heat shock N-terminal domain-containing protein | chr2:17317485-17323021 FORWARD	-0.02096
[truncated: 8,791 more rows]

## Sheet: TableS2.1
Supplemental Table S2. Analysis of 1,079 most differentially expressed genes in hlq mutant for chromosomal adjacency and co-regulation, compared with comparable number of "control" genes with smallest FC symmetrically distributed about FC =0
[truncated: 134 more rows]

[truncated: 4 more sheets: TableS2.2, TableS3, TableS5.1, TableS5.2]
